# Supplementary material for: Transcription factor roles in the local adaptation to temperature in the Andean Spiny Toad Rhinella spinulosa
Source: Sci Rep. 2024 Jul 2;14:15158. doi: 10.1038/s41598-024-66127-5 (PMC11220030; doi:10.1038/s41598-024-66127-5)
Supplement: Supplementary file 3 — Supplementary Table S1. [file 41598_2024_66127_MOESM3_ESM.xlsx]

## Sheet: Hoja1
			FPKM values according experimental condition
TF family	RSV name	gene_id	CAT20G36	CAT20G42	CAT25G36	CAT25G42	TAT20G36	TAT20G42	TAT25G36	TAT25G42
AF-4	RSV1T014697	comp396762_c0_seq1_G	124.224	211.733	444.675	996.313	265.715	0	196.835	173.504
AF-4	RSV1T009376	comp396762_c1_seq1_G	167.968	430.445	226.095	352.358	278.548	33.481	356.236	398.246
AF-4	RSV1T052325	comp412782_c0_seq1_G	0	0	0	0	181.349	0	0	123.701
AF-4	RSV1T009838	comp412782_c1_seq1_G	37.039	105.694	641.153	744.998	764.933	620.203	277.166	810.837
AF-4	RSV1T002410	comp414278_c1_seq1_G	237.272	176.686	527.366	469.096	266.611	153.471	318.554	342.784
AF-4	RSV1T000428	comp421216_c0_seq1_G	392.921	418.271	1.653	135.219	945.974	665.702	512.929	113.904
AP-2	RSV1T012861	comp409929_c0_seq1_G	627.802	257.038	129.107	719.658	1.4455	108.518	184.801	1.7958
AP-2	RSV1T001517	comp417391_c0_seq1_G	843.259	153.717	975.127	680.754	11.986	862.477	973.267	11.0764
AP-2	RSV1T013430	comp419580_c1_seq1_G	6.2091	603.469	879.547	788.946	770.321	650.243	8.9042	6.108
AP-2	RSV1T010185	comp420338_c3_seq1_G	142.855	158.589	251.489	159.797	231.574	249.014	196.359	156.684
AP-2	RSV1T022437	comp422081_c2_seq1_G	131.652	117.887	1.6491	223.522	105.746	887.451	88.274	159.782
ARID	RSV1T000374	comp407617_c2_seq1_G	309.273	404.128	444.305	415.048	370.282	368.216	378.584	439.319
ARID	RSV1T000797	comp408844_c0_seq1_G	150.929	358.087	12.1671	182.936	323.978	18.468	804.933	20.783
ARID	RSV1T002624	comp409440_c0_seq1_G	383.533	629.824	384.267	749.353	373.745	313.281	288.101	440.528
ARID	RSV1T003862	comp411785_c2_seq1_G	246.564	2.2882	360.243	191.623	308.534	151.675	324.901	148.459
ARID	RSV1T000481	comp414272_c0_seq1_G	149.879	218.514	220.031	258.702	168.668	169.041	187.143	205.979
ARID	RSV1T013092	comp414953_c0_seq1_G	526.678	283.702	1.4103	285.134	777.046	116.481	967.532	426.718
ARID	RSV1T006806	comp415233_c0_seq1_G	288.323	373.555	338.858	352.253	404.224	330.923	353.054	395.319
ARID	RSV1T001841	comp417651_c2_seq1_G	271.033	502.921	240.812	434.671	358.992	275.109	278.786	492.828
ARID	RSV1T012990	comp417651_c6_seq1_G	908.009	163.341	179.434	159.224	158.559	718.791	465.682	134.788
ARID	RSV1T017637	comp418218_c0_seq1_G	305.297	0	169.062	0	681.121	647.161	402.028	530.791
ARID	RSV1T010386	comp418218_c1_seq1_G	974.114	154.751	214.575	131.471	130.752	902.461	816.251	794.943
ARID	RSV1T000073	comp418823_c4_seq1_G	322.466	1.1543	117.921	134.495	815.183	817.632	640.434	167.927
bHLH	RSV1T023066	comp240110_c0_seq1_G	115.324	409.574	937.462	625.402	932.413	924.563	919.761	102.114
bHLH	RSV1T020977	comp314906_c0_seq1_G	479.243	276.641	560.102	213.116	533.819	760.727	316.887	198.834
bHLH	RSV1T079138	comp322444_c0_seq1_G	0	10.7588	0	0	277.476	0	172.413	0
bHLH	RSV1T017318	comp355469_c0_seq1_G	147.076	144.853	12.5924	885.294	12.2565	13.214	214.783	11.8955
bHLH	RSV1T078925	comp364473_c0_seq1_G	0	0	0	227.258	0	0	0	416.405
bHLH	RSV1T024133	comp383979_c0_seq1_G	234.747	198.779	375.301	592.777	13.571	657.627	613.441	161.313
bHLH	RSV1T030894	comp386873_c0_seq1_G	477.973	193.016	416.711	259.079	338.525	461.835	539.271	182.153
bHLH	RSV1T046363	comp389169_c0_seq1_G	0	374.419	781.426	0	140.328	402.737	0	12.124
bHLH	RSV1T015968	comp390309_c0_seq1_G	12.6335	11.5691	784.698	965.817	955.322	930.841	12.1945	797.885
bHLH	RSV1T018584	comp391376_c0_seq1_G	163.442	302.959	402.612	516.101	174.239	263.003	262.308	468.127
bHLH	RSV1T017281	comp392489_c0_seq1_G	144.442	173.608	11.7603	133.511	10.4897	12.9681	21.656	11.6566
bHLH	RSV1T015052	comp394237_c2_seq1_G	133.673	273.358	161.744	277.598	217.793	158.757	339.464	277.704
bHLH	RSV1T009773	comp394516_c0_seq1_G	281.595	148.004	155.476	111.808	152.105	419.312	528.175	152.111
bHLH	RSV1T018493	comp394534_c0_seq1_G	812.357	552.618	232.027	777.437	157.471	917.431	341.998	761.583
bHLH	RSV1T014842	comp394943_c0_seq1_G	514.381	369.912	150.434	325.954	239.056	284.513	506.857	440.181
bHLH	RSV1T026371	comp397743_c0_seq1_G	607.218	638.573	573.915	169.503	518.578	225.958	133.551	230.643
bHLH	RSV1T008440	comp398331_c0_seq1_G	635.675	11.877	666.599	682.776	746.005	6.7563	10.7378	618.344
bHLH	RSV1T035174	comp398365_c0_seq1_G	285.139	124.827	146.039	874.074	748.392	204.437	269.911	658.817
bHLH	RSV1T016466	comp398850_c0_seq1_G	216.197	18.94	151.841	160.432	173.942	212.506	253.973	163.353
bHLH	RSV1T012447	comp399155_c0_seq1_G	265.023	710.852	248.864	3.9898	227.093	325.236	476.755	237.537
bHLH	RSV1T043757	comp399938_c0_seq1_G	0	488.577	313.117	428.879	500.358	179.872	337.371	148.798
bHLH	RSV1T026936	comp400102_c0_seq1_G	104.645	424.247	2.0263	393.828	187.535	194.511	871.409	428.709
bHLH	RSV1T027063	comp401006_c0_seq1_G	386.325	1.5186	124.385	105.711	334.428	399.438	438.609	129.458
bHLH	RSV1T021005	comp402435_c0_seq1_G	959.606	563.697	786.416	396.237	742.269	864.225	221.572	295.273
bHLH	RSV1T009947	comp402603_c0_seq1_G	351.026	869.383	148.012	735.956	123.234	162.363	153.492	178.684
bHLH	RSV1T017404	comp403371_c0_seq1_G	210.189	411.374	354.073	604.559	329.195	292.872	383.638	459.574
bHLH	RSV1T011440	comp403594_c0_seq1_G	845.157	11.1544	848.228	612.579	958.376	608.059	691.451	932.722
bHLH	RSV1T018545	comp404011_c0_seq1_G	171.103	665.098	244.346	1.0396	148.458	142.618	145.776	121.642
bHLH	RSV1T012806	comp404183_c1_seq1_G	315.372	172.537	179.258	1.4162	1.7574	308.834	293.368	196.004
bHLH	RSV1T021584	comp404711_c0_seq1_G	116.199	178.506	941.483	121.57	117.962	137.317	162.965	118.125
bHLH	RSV1T011719	comp404949_c0_seq1_G	256.726	163.241	214.774	794.073	207.918	240.376	266.473	793.709
bHLH	RSV1T014262	comp405063_c0_seq1_G	1.4157	215.675	157.461	133.427	154.678	167.446	1.8143	208.363
bHLH	RSV1T021507	comp405918_c1_seq1_G	644.081	672.677	529.376	100.623	459.647	613.113	140.314	174.559
bHLH	RSV1T020307	comp406333_c0_seq1_G	555.239	823.086	906.322	10.0984	678.411	946.197	737.447	794.208
bHLH	RSV1T007203	comp406541_c0_seq1_G	301.402	582.499	261.005	358.771	367.731	416.554	398.214	435.731
bHLH	RSV1T010995	comp406640_c0_seq1_G	12.4126	841.181	781.028	736.901	761.585	959.458	625.872	912.309
bHLH	RSV1T017529	comp406972_c0_seq1_G	374.669	211.244	516.542	353.103	140.981	231.076	430.638	363.273
bHLH	RSV1T004527	comp407727_c1_seq1_G	54.179	871.593	207.539	116.796	107.022	103.704	67.701	123.291
bHLH	RSV1T030048	comp407809_c0_seq1_G	498.209	139.838	996.431	775.294	889.019	128.916	120.402	1.3504
bHLH	RSV1T018975	comp407910_c0_seq1_G	671.834	713.874	119.887	251.621	748.495	331.748	1.1926	154.421
bHLH	RSV1T001214	comp408358_c1_seq1_G	530.635	223.744	134.963	154.281	138.627	176.828	933.956	176.823
bHLH	RSV1T020076	comp408526_c1_seq1_G	722.881	184.211	257.768	0	349.794	560.156	664.564	250.332
bHLH	RSV1T007961	comp408719_c1_seq1_G	620.081	11.1565	3.9833	696.222	437.451	576.696	608.415	10.727
bHLH	RSV1T031207	comp408744_c4_seq1_G	150.284	196.275	211.862	312.691	607.402	195.624	274.129	424.018
bHLH	RSV1T014137	comp408816_c0_seq1_G	268.724	325.798	363.514	958.565	2.788	169.391	220.885	333.859
bHLH	RSV1T038894	comp408816_c1_seq1_G	0	114.562	368.658	640.687	298.778	172.448	80.724	348.794
bHLH	RSV1T019819	comp409198_c1_seq1_G	218.881	242.312	202.687	196.148	201.482	259.303	313.561	240.572
bHLH	RSV1T016984	comp409801_c0_seq1_G	109.301	138.929	104.182	333.226	424.332	906.863	384.075	169.934
bHLH	RSV1T007369	comp410568_c0_seq1_G	107.259	180.934	479.098	2.6704	229.027	116.221	911.014	291.893
bHLH	RSV1T009755	comp411248_c2_seq1_G	497.418	1.7437	900.343	153.496	1.1643	467.909	114.641	226.292
bHLH	RSV1T024011	comp412339_c0_seq1_G	162.924	0	909.719	0	148.035	208.695	267.668	0
bHLH	RSV1T012587	comp412608_c0_seq1_G	133.721	209.897	958.467	390.521	645.778	273.474	36.787	348.272
bHLH	RSV1T012492	comp412719_c1_seq1_G	98.249	996.751	119.913	580.823	558.482	754.305	143.301	706.537
bHLH	RSV1T015975	comp412791_c3_seq1_G	78.144	571.049	234.681	228.838	35.653	448.496	537.517	278.194
bHLH	RSV1T008356	comp413639_c0_seq1_G	869.613	422.759	262.323	132.351	236.901	169.612	233.764	163.071
bHLH	RSV1T005681	comp414269_c0_seq1_G	4.7574	556.876	10.196	10.2443	642.265	595.635	403.175	727.832
bHLH	RSV1T005956	comp414425_c0_seq1_G	113.134	183.845	632.616	417.145	233.392	156.069	1.9034	885.853
bHLH	RSV1T019349	comp414429_c0_seq1_G	335.414	2.4851	469.492	76.712	413.127	305.637	348.177	208.745
bHLH	RSV1T006049	comp414590_c0_seq1_G	122.019	133.359	442.021	136.457	277.482	276.783	139.751	117.247
bHLH	RSV1T004959	comp414900_c4_seq1_G	8.9897	995.133	11.5022	11.7822	984.208	9.4742	806.828	859.795
bHLH	RSV1T011701	comp415000_c2_seq1_G	12.8708	229.804	221.543	223.853	145.953	160.342	136.801	19.396
bHLH	RSV1T003519	comp416366_c3_seq1_G	414.549	911.021	174.302	531.322	3.2563	382.812	557.382	632.062
bHLH	RSV1T000578	comp416739_c0_seq1_G	481.056	985.185	730.502	940.929	5.2731	567.644	568.476	914.793
bHLH	RSV1T021250	comp417065_c1_seq1_G	750.304	144.564	728.969	145.403	606.604	806.006	669.675	11.4493
bHLH	RSV1T006873	comp417148_c1_seq1_G	554.876	194.089	760.735	161.381	7.7111	985.693	747.043	172.033
bHLH	RSV1T003711	comp417404_c5_seq1_G	651.031	790.672	220.987	252.649	134.591	842.688	115.013	210.779
bHLH	RSV1T004498	comp417727_c0_seq1_G	418.368	143.202	26.213	717.512	337.859	400.986	674.573	143.799
bHLH	RSV1T000638	comp418035_c0_seq1_G	368.478	5.0305	524.491	509.028	556.628	503.353	477.416	478.183
bHLH	RSV1T008434	comp418053_c0_seq1_G	584.699	79.942	209.963	151.097	121.739	333.213	434.273	465.938
bHLH	RSV1T005051	comp418201_c5_seq1_G	4.517	646.867	975.621	878.129	567.038	560.356	587.268	823.814
bHLH	RSV1T001212	comp418382_c0_seq1_G	649.244	567.844	11.0859	731.752	486.798	616.696	704.767	610.367
bHLH	RSV1T026699	comp419231_c4_seq1_G	288.589	348.295	379.789	435.566	475.127	513.663	400.687	384.947
bHLH	RSV1T002433	comp419669_c0_seq1_G	141.759	269.373	363.565	185.514	238.243	123.147	1.6747	163.861
bHLH	RSV1T006406	comp419729_c9_seq1_G	169.924	288.384	3.3472	377.545	278.393	244.293	248.208	438.525
bHLH	RSV1T008916	comp420405_c0_seq1_G	311.849	546.708	658.676	604.132	570.625	491.449	541.288	567.856
bHLH	RSV1T023606	comp420758_c3_seq1_G	357.455	403.763	419.509	172.126	371.986	299.077	546.038	304.464
bHLH	RSV1T003555	comp420833_c1_seq1_G	7.2543	8.0261	11.5878	10.4879	772.801	844.702	639.622	837.964
bHLH	RSV1T010106	comp420911_c3_seq1_G	104.228	268.165	472.679	524.956	211.054	224.692	1.6689	400.101
bHLH	RSV1T001610	comp421387_c1_seq1_G	381.446	510.661	824.255	963.169	430.932	416.475	652.113	633.963
bHLH	RSV1T026871	comp421387_c2_seq1_G	277.636	234.516	221.292	126.282	266.578	774.212	0	568.827
bHLH	RSV1T006412	comp421397_c0_seq1_G	0	335.464	446.471	433.766	33.216	261.179	104.184	391.489
bHLH	RSV1T004806	comp421397_c1_seq1_G	977.832	111.873	247.173	218.212	185.753	140.449	132.194	221.722
bHLH	RSV1T000726	comp421979_c1_seq1_G	217.932	907.874	462.233	812.549	289.825	222.105	225.742	1.0553
bHLH	RSV1T000674	comp422312_c0_seq1_G	126.136	109.488	114.603	146.323	149.931	134.578	143.082	109.808
CBF	RSV1T025307	comp413031_c0_seq1_G	233.507	713.233	998.802	826.562	417.756	501.155	507.102	821.885
CG-1	RSV1T001666	comp414766_c1_seq1_G	637.828	892.669	157.234	2.085	1.1684	140.924	56.466	184.328
CG-1	RSV1T010764	comp414766_c2_seq1_G	700.102	0	217.654	255.716	145.582	212.432	247.246	245.573
CG-1	RSV1T001062	comp420979_c0_seq1_G	107.116	146.856	206.552	267.736	147.988	1.4391	969.228	252.093
COE	RSV1T005249	comp404564_c0_seq1_G	207.415	267.793	312.071	411.725	303.696	3.2595	236.118	446.024
COE	RSV1T003944	comp413410_c0_seq1_G	2.5824	257.427	226.802	514.868	273.408	179.446	320.512	3.7446
COE	RSV1T038615	comp417673_c0_seq1_G	653.081	78.332	209.373	348.219	108.215	198.767	132.909	129.253
COE	RSV1T004743	comp417673_c1_seq1_G	202.637	463.625	148.752	389.558	209.535	222.014	3.3944	458.242
COE	RSV1T001826	comp419795_c1_seq1_G	390.119	795.619	842.901	905.633	64.036	478.544	106.859	1.1696
CP2	RSV1T004481	comp414865_c1_seq1_G	657.295	11.5627	727.678	789.468	8.6512	612.616	8.5947	959.006
CP2	RSV1T004850	comp415484_c6_seq1_G	426.984	391.288	582.914	431.511	355.954	425.245	4.2413	4.0424
CP2	RSV1T019244	comp417528_c0_seq1_G	166.486	232.205	527.042	5.2501	340.698	462.403	193.043	441.174
CP2	RSV1T011241	comp418486_c3_seq1_G	581.927	180.474	0.8	117.153	945.097	126.862	112.992	187.011
CP2	RSV1T002730	comp421482_c1_seq1_G	165.524	4.6473	244.957	425.471	156.216	150.182	199.374	478.904
CP2	RSV1T002793	comp421482_c2_seq1_G	195.043	708.147	247.443	5.5995	181.376	184.088	229.545	599.374
CP2	RSV1T008528	comp421762_c5_seq1_G	540.079	141.771	715.082	137.524	877.059	584.193	945.992	12.4546
CSD	RSV1T014276	comp338246_c0_seq1_G	2003.12	2165.15	2207.15	1626.71	1594.79	2049.37	2209.17	1602.88
CSD	RSV1T053812	comp378042_c0_seq1_G	0	522.436	543.534	757.875	972.327	0	130.499	660.469
CSD	RSV1T015879	comp398800_c0_seq1_G	1079.05	1360.28	1231.84	1276.09	970.69	1022.42	1477.77	1652.06
CSD	RSV1T001770	comp419259_c0_seq1_G	142.848	192.946	131.051	211.793	177.221	159.979	185.422	251.477
CSD	RSV1T050382	comp7182820_c0_seq1_G	0	0	0	0	117.073	0	0	0
CSL	RSV1T014742	comp397018_c0_seq1_G	342.654	530.929	31.221	299.785	104.183	953.759	164.521	609.075
CSRNP_N	RSV1T002985	comp413782_c1_seq1_G	82.804	194.012	124.602	186.821	756.818	100.291	117.251	208.618
CSRNP_N	RSV1T002810	comp413854_c0_seq1_G	3.2039	269.645	743.882	296.805	427.236	5.8672	344.561	289.019
CTF/NFI	RSV1T008328	comp410805_c1_seq1_G	963.967	644.517	236.785	931.776	948.402	103.288	1.3093	995.131
CTF/NFI	RSV1T023270	comp410981_c4_seq1_G	0	940.796	0	193.097	342.663	0	232.377	149.042
CTF/NFI	RSV1T022391	comp410981_c5_seq1_G	525.258	748.293	186.925	1.5641	121.708	177.046	0	231.833
CTF/NFI	RSV1T009719	comp412218_c0_seq1_G	301.822	97.223	417.812	1.2937	353.244	441.898	411.416	107.495
CTF/NFI	RSV1T000234	comp416821_c6_seq1_G	168.428	206.468	768.358	373.293	421.267	321.352	277.572	291.771
CUT	RSV1T083952	comp313678_c0_seq1_G	0	543.119	0	1.499	0	209.291	889.037	1.7836
CUT	RSV1T046473	comp392771_c0_seq1_G	0	125.362	1.0465	111.792	563.763	0	0	486.983
CUT	RSV1T020760	comp392771_c2_seq1_G	330.833	224.707	235.806	360.432	329.096	159.665	248.084	653.872
CUT	RSV1T025001	comp402749_c0_seq1_G	296.989	460.716	702.816	15.595	109.579	969.334	148.572	212.197
CUT	RSV1T012662	comp409450_c1_seq1_G	215.075	477.021	136.811	2.248	167.518	305.434	227.556	301.134
CUT	RSV1T001425	comp409819_c0_seq1_G	257.588	224.165	342.428	157.044	332.659	364.885	320.521	170.914
CUT	RSV1T000370	comp417165_c1_seq1_G	257.674	306.798	223.756	224.096	252.385	247.916	280.252	228.651
CUT	RSV1T003296	comp419929_c0_seq1_G	187.393	481.265	396.186	77.538	559.252	629.549	373.927	736.319
DACH	RSV1T007300	comp410814_c0_seq1_G	252.089	240.391	257.671	239.953	221.903	2.3287	294.044	261.154
DACH	RSV1T000383	comp411372_c1_seq1_G	804.692	181.498	102.543	119.234	133.789	104.405	122.107	150.252
DM	RSV1T014516	comp403078_c2_seq1_G	122.738	167.374	439.398	236.306	238.697	696.062	226.925	278.631
DM	RSV1T014905	comp406447_c0_seq1_G	126.037	923.641	112.777	606.348	906.674	357.258	146.426	879.944
DM	RSV1T014452	comp406749_c0_seq1_G	5.2236	474.901	481.197	525.435	4.1112	498.956	868.191	375.569
DM	RSV1T009086	comp407996_c0_seq1_G	861.552	225.718	104.571	270.185	848.577	607.619	134.892	206.131
DM	RSV1T009358	comp408615_c0_seq1_G	356.385	77.362	28.595	124.492	588.968	167.151	622.464	136.966
E2F	RSV1T087044	comp354890_c0_seq1_G	188.901	0	0	0	13.864	510.497	0	0
E2F	RSV1T012941	comp405759_c0_seq1_G	11.4432	943.737	916.418	575.228	801.376	11.7196	153.268	587.667
E2F	RSV1T016554	comp407042_c1_seq1_G	530.491	554.015	111.274	119.959	82.408	760.599	372.971	862.239
E2F	RSV1T007477	comp410010_c1_seq1_G	349.853	300.908	310.964	204.062	269.064	329.079	524.577	267.781
E2F	RSV1T007580	comp410213_c0_seq1_G	287.331	196.484	111.056	146.973	215.917	362.937	395.758	177.875
E2F	RSV1T016281	comp413277_c0_seq1_G	232.346	2.8584	302.591	182.064	132.013	125.648	285.337	1.9333
E2F	RSV1T007530	comp415319_c0_seq1_G	12.788	140.463	782.125	8.6666	11.1352	10.7832	12.3835	774.984
E2F	RSV1T003398	comp420567_c0_seq1_G	548.848	230.556	326.754	223.107	247.746	479.895	695.075	198.439
E2F	RSV1T003292	comp421403_c1_seq1_G	796.192	105.848	766.865	577.571	641.582	113.822	155.759	1.0504
E2F	RSV1T001347	comp422050_c1_seq1_G	560.792	358.135	484.913	267.321	417.305	586.088	501.834	249.117
ESR-like	RSV1T057651	comp320731_c0_seq1_G	0	208.987	433.931	0	232.255	0	0	779.442
ESR-like	RSV1T025212	comp378124_c0_seq1_G	0	0	0	197.522	0	0	0	817.041
ESR-like	RSV1T026791	comp385208_c3_seq1_G	0	0	0	0	0	0	0	0
ESR-like	RSV1T019003	comp385484_c0_seq1_G	210.379	314.743	0	134.109	195.655	949.761	265.558	291.943
ESR-like	RSV1T017804	comp385484_c1_seq1_G	772.584	499.514	16.559	170.256	149.859	39.297	203.438	537.141
ESR-like	RSV1T013238	comp407055_c0_seq1_G	476.714	101.399	299.377	192.862	150.648	146.476	91.934	2.0795
ESR-like	RSV1T006293	comp407112_c0_seq1_G	63.143	974.743	977.629	408.737	733.992	120.121	705.225	365.005
ESR-like	RSV1T008431	comp409688_c4_seq1_G	822.087	307.631	922.004	509.713	599.283	686.096	812.327	5.1777
ESR-like	RSV1T012455	comp414214_c0_seq1_G	265.023	1.0491	322.953	187.555	330.317	301.144	280.444	120.624
ESR-like	RSV1T002077	comp414493_c1_seq1_G	690.301	11.2323	637.013	10.0626	505.528	576.686	587.526	879.012
ESR-like	RSV1T000743	comp419763_c2_seq1_G	143.775	169.054	164.682	136.986	156.287	146.466	149.587	214.032
ETS	RSV1T033532	comp252666_c0_seq1_G	0	202.353	353.159	0	0	331.991	0	0
ETS	RSV1T064443	comp3568151_c0_seq1_G	0	0	0	0	672.562	0	447.055	819.618
ETS	RSV1T023195	comp391684_c1_seq1_G	928.808	179.912	786.403	101.416	563.149	663.859	231.457	609.064
ETS	RSV1T008726	comp392108_c0_seq1_G	179.852	166.783	175.646	147.005	12.4178	140.731	163.235	12.4738
ETS	RSV1T007619	comp401293_c0_seq1_G	793.533	616.228	10.6026	485.914	642.629	734.356	615.804	455.683
ETS	RSV1T008384	comp402997_c0_seq1_G	1.7062	267.745	100.261	219.218	180.152	260.777	166.641	147.243
ETS	RSV1T004671	comp406177_c0_seq1_G	149.277	205.217	135.485	135.835	157.456	159.565	150.546	12.2209
ETS	RSV1T019892	comp407168_c0_seq1_G	357.115	849.471	171.936	241.511	107.157	654.232	328.373	114.429
ETS	RSV1T008353	comp407256_c0_seq1_G	533.363	10.1066	549.629	952.674	455.695	585.931	723.849	804.481
ETS	RSV1T009101	comp409335_c0_seq1_G	932.696	10.671	11.8002	10.147	10.166	10.3683	10.0666	939.793
ETS	RSV1T014718	comp410093_c1_seq1_G	115.082	226.896	222.672	5.5677	220.148	169.304	141.276	543.007
ETS	RSV1T019637	comp411241_c0_seq1_G	100.806	199.612	5.0968	460.521	220.663	252.088	184.291	312.909
ETS	RSV1T006363	comp411867_c0_seq1_G	429.804	543.531	317.146	434.169	363.934	315.897	288.836	248.881
ETS	RSV1T005489	comp412611_c0_seq1_G	165.735	154.658	736.713	419.662	55.371	275.297	400.343	456.738
ETS	RSV1T018169	comp416234_c0_seq1_G	317.095	323.636	186.849	129.047	645.613	403.044	375.596	140.461
ETS	RSV1T007793	comp416234_c1_seq1_G	647.398	250.427	158.128	296.535	2.3115	164.515	157.069	262.874
ETS	RSV1T001827	comp417118_c1_seq1_G	492.405	110.775	150.106	158.622	844.301	531.835	105.893	126.188
ETS	RSV1T012039	comp417135_c1_seq1_G	617.315	719.881	315.349	124.168	102.212	994.059	598.977	142.351
ETS	RSV1T013077	comp417341_c3_seq1_G	293.435	423.094	757.766	622.904	288.847	383.559	245.952	319.613
ETS	RSV1T021841	comp417569_c2_seq1_G	217.776	494.962	364.258	722.761	215.275	102.508	185.852	223.778
ETS	RSV1T008246	comp418391_c1_seq1_G	674.197	606.278	493.878	3.3045	6.5957	7.1833	695.118	367.732
ETS	RSV1T007303	comp418640_c2_seq1_G	520.156	650.757	8.1128	734.783	672.645	724.934	507.037	798.457
ETS	RSV1T016755	comp419375_c0_seq1_G	594.247	789.893	844.649	923.051	547.679	6.2795	324.619	807.732
ETS	RSV1T075512	comp6010041_c0_seq1_G	0	0	0	106.849	0	0	0	175.202
Fork_head	RSV1T035745	comp257170_c0_seq1_G	225.982	0	0	0	256.748	0	162.017	225.836
Fork_head	RSV1T008698	comp362433_c0_seq1_G	271.249	496.245	282.151	557.779	213.311	311.374	433.749	625.294
Fork_head	RSV1T053156	comp370080_c0_seq1_G	0	675.716	0	737.061	0	807.397	253.461	321.156
Fork_head	RSV1T015967	comp383776_c0_seq1_G	101.883	185.105	242.941	870.106	290.291	115.393	179.172	30.779
Fork_head	RSV1T012557	comp385548_c0_seq1_G	520.494	728.659	464.913	339.977	760.959	491.304	929.196	500.847
Fork_head	RSV1T008373	comp388361_c0_seq1_G	561.475	727.982	444.978	763.061	393.056	220.687	698.497	435.666
Fork_head	RSV1T023856	comp395212_c3_seq1_G	12.4449	979.896	761.684	698.782	132.835	18.99	12.2305	396.166
Fork_head	RSV1T022951	comp399105_c1_seq1_G	381.351	110.823	387.543	551.625	420.508	428.106	513.329	675.505
Fork_head	RSV1T011655	comp399587_c0_seq1_G	601.477	148.859	700.891	251.742	136.722	133.927	822.568	205.495
Fork_head	RSV1T022385	comp401745_c0_seq1_G	315.155	71.266	14.954	299.508	202.846	531.138	550.328	170.252
Fork_head	RSV1T007326	comp407059_c0_seq1_G	1.7621	165.545	176.488	215.247	132.096	207.079	168.189	206.705
Fork_head	RSV1T028306	comp407059_c1_seq1_G	0	152.929	587.767	122.788	405.387	336.172	156.926	616.923
Fork_head	RSV1T012606	comp408406_c4_seq1_G	117.828	294.237	182.345	234.269	200.241	730.205	456.182	258.727
Fork_head	RSV1T008461	comp409154_c0_seq1_G	148.476	132.217	136.098	464.455	181.516	1.8704	209.358	254.122
Fork_head	RSV1T014588	comp409282_c3_seq1_G	955.506	130.296	172.131	652.717	201.401	129.344	280.036	990.289
Fork_head	RSV1T032730	comp411621_c0_seq1_G	576.361	103.226	263.527	136.505	951.014	529.704	168.314	129.226
Fork_head	RSV1T011229	comp411621_c1_seq1_G	630.049	153.892	194.668	170.163	109.567	110.251	115.492	220.884
Fork_head	RSV1T006140	comp411753_c1_seq1_G	686.975	936.746	576.549	931.905	850.458	868.094	602.587	541.453
Fork_head	RSV1T005524	comp412562_c0_seq1_G	166.162	630.558	325.854	264.182	224.414	241.502	30.504	362.064
Fork_head	RSV1T010977	comp413188_c1_seq1_G	808.158	568.152	129.587	903.704	135.287	129.798	981.973	966.906
Fork_head	RSV1T006959	comp414016_c0_seq1_G	310.155	153.211	1.4364	378.996	525.079	294.881	12.809	424.614
Fork_head	RSV1T003503	comp414182_c2_seq1_G	204.116	58.379	37.444	102.071	31.013	19.222	583.459	669.918
Fork_head	RSV1T001073	comp414313_c5_seq1_G	587.325	662.186	135.862	70.893	811.684	885.367	103.785	651.157
Fork_head	RSV1T006475	comp414473_c3_seq1_G	115.151	787.751	591.213	266.172	102.855	187.745	174.747	243.338
Fork_head	RSV1T002749	comp416636_c1_seq1_G	522.068	382.893	804.804	350.303	590.656	686.704	462.188	353.629
Fork_head	RSV1T006393	comp417209_c0_seq1_G	391.664	669.864	208.805	496.461	1.4796	122.933	918.839	724.264
Fork_head	RSV1T003859	comp417300_c0_seq1_G	437.924	753.933	531.197	405.858	528.755	572.186	572.397	892.254
Fork_head	RSV1T003542	comp417436_c1_seq1_G	844.182	126.356	371.457	230.079	157.634	122.733	91.111	3.5857
Fork_head	RSV1T035839	comp418269_c0_seq1_G	124.633	113.697	9.5992	332.745	231.688	4.9621	255.272	437.746
Fork_head	RSV1T001299	comp418388_c4_seq1_G	444.521	550.872	978.513	641.422	756.731	644.937	595.349	690.301
Fork_head	RSV1T006090	comp418414_c0_seq1_G	575.202	576.188	326.699	154.312	486.904	558.684	921.802	559.818
Fork_head	RSV1T010950	comp418450_c1_seq1_G	189.606	6.4907	952.115	303.941	181.098	172.569	276.174	237.713
Fork_head	RSV1T030239	comp418450_c3_seq1_G	125.825	559.309	497.274	495.797	198.812	464.954	217.133	323.843
Fork_head	RSV1T006750	comp418478_c2_seq1_G	337.529	106.205	278.973	188.916	118.694	0	896.231	760.628
Fork_head	RSV1T005327	comp419097_c5_seq1_G	220.766	397.483	356.935	664.244	317.465	248.755	277.186	572.491
Fork_head	RSV1T007959	comp419631_c0_seq1_G	3.8199	695.203	846.067	983.952	700.481	5.7857	11.8448	513.714
Fork_head	RSV1T006648	comp421484_c0_seq1_G	352.326	327.822	10.0933	539.199	510.232	588.803	312.157	511.573
GCFC	RSV1T005114	comp412522_c2_seq1_G	539.104	615.942	658.693	512.722	596.158	549.588	568.491	558.017
GCFC	RSV1T005871	comp420838_c0_seq1_G	194.846	156.786	238.709	207.933	185.231	165.511	173.922	250.473
GCM	RSV1T010324	comp414883_c0_seq1_G	142.169	231.237	761.094	3.056	262.266	220.902	282.206	8.236
GCM	RSV1T016416	comp421648_c4_seq1_G	203.023	953.721	420.556	896.277	299.105	249.656	380.279	438.991
GTF2I	RSV1T027675	comp395203_c0_seq1_G	510.022	0	201.134	912.392	391.329	405.755	151.506	993.214
GTF2I	RSV1T045402	comp400806_c0_seq1_G	181.433	23.903	0	748.247	268.954	965.628	0	116.406
GTF2I	RSV1T059447	comp400806_c1_seq1_G	0	0	0	0	177.944	718.538	101.941	1.4827
GTF2I	RSV1T004408	comp410752_c0_seq1_G	275.386	366.072	428.923	461.144	408.938	302.498	469.184	471.693
GTF2I	RSV1T013218	comp416079_c1_seq1_G	120.334	1.6038	1.2432	989.354	111.123	985.124	1.5094	959.343
GTF2I	RSV1T004400	comp416974_c0_seq1_G	209.745	346.628	278.715	214.831	304.153	287.034	343.845	301.689
GTF2I	RSV1T006620	comp418409_c2_seq1_G	254.855	226.754	122.118	144.446	139.291	150.171	215.858	150.169
GTF2I	RSV1T059796	comp419180_c2_seq1_G	737.808	0	265.887	0	258.273	729.643	345.146	0
HMG	RSV1T049692	comp132002_c0_seq1_G	111.397	0	0	0	0	0	438.531	0
HMG	RSV1T058919	comp1690660_c0_seq1_G	140.017	0	115.225	0	246.442	104.597	0	205.845
HMG	RSV1T068013	comp2521281_c0_seq1_G	658.335	0	442.386	0	424.695	587.011	0	0
HMG	RSV1T023588	comp309338_c0_seq1_G	0	769.072	403.374	681.332	437.631	127.267	0	897.777
HMG	RSV1T032202	comp309737_c0_seq1_G	270.962	0	0	0	640.943	309.481	0	0
HMG	RSV1T033854	comp353658_c0_seq1_G	920.581	137.201	179.577	188.921	194.353	675.069	0	0
HMG	RSV1T008146	comp362966_c0_seq1_G	419.775	387.386	226.924	289.092	281.908	322.862	504.821	303.668
HMG	RSV1T014865	comp370911_c0_seq1_G	154.551	231.921	239.485	192.844	253.832	258.942	292.962	279.858
HMG	RSV1T070405	comp371403_c0_seq1_G	0	0	292.804	0	2.0487	0	0	0
HMG	RSV1T072476	comp381470_c0_seq1_G	208.169	0	291.867	0	0	164.337	0	0
HMG	RSV1T016174	comp384331_c0_seq1_G	160.895	239.21	861.575	124.996	153.189	150.911	193.361	137.369
HMG	RSV1T014435	comp392948_c0_seq1_G	973.737	713.906	12.6986	562.275	11.7071	12.5686	222.855	810.295
HMG	RSV1T004132	comp395565_c0_seq1_G	253.091	283.465	230.178	261.736	211.995	260.634	305.244	236.043
HMG	RSV1T012878	comp396582_c0_seq1_G	437.314	193.966	123.402	131.817	104.298	124.184	159.023	218.074
HMG	RSV1T013419	comp397375_c1_seq1_G	0	154.736	243.754	255.086	242.795	0	149.902	138.818
HMG	RSV1T012823	comp398987_c0_seq1_G	204.719	137.468	136.376	10.1364	136.749	180.596	282.234	11.6232
HMG	RSV1T005172	comp400326_c0_seq1_G	626.922	967.892	492.798	136.033	399.068	416.331	120.891	935.599
HMG	RSV1T028386	comp400426_c3_seq1_G	0	0	107.448	617.203	174.678	0	473.319	413.467
HMG	RSV1T017619	comp401792_c2_seq1_G	289.191	384.779	153.923	201.27	266.636	250.912	297.309	245.294
HMG	RSV1T029942	comp403659_c0_seq1_G	742.803	0	1.6315	154.167	883.797	732.374	769.487	33.566
HMG	RSV1T007306	comp404317_c0_seq1_G	880.917	13.956	7.8483	8.0631	10.0593	10.7571	10.9371	966.309
HMG	RSV1T008659	comp405191_c0_seq1_G	262.378	398.102	268.353	377.454	170.695	335.244	404.876	447.138
HMG	RSV1T002806	comp406344_c0_seq1_G	179.283	578.086	362.792	747.495	342.383	301.411	360.762	637.374
HMG	RSV1T011250	comp406514_c0_seq1_G	524.354	11.7032	593.741	8.1477	505.274	4.1936	11.6981	11.7103
HMG	RSV1T021616	comp407174_c0_seq1_G	249.531	237.135	391.004	38.001	34.721	336.813	523.403	137.879
HMG	RSV1T008031	comp407285_c0_seq1_G	2.073	243.526	629.472	426.289	345.856	425.415	222.008	363.212
HMG	RSV1T008890	comp408205_c0_seq1_G	452.481	531.562	6.1645	386.122	745.833	697.397	957.797	546.599
HMG	RSV1T005476	comp408628_c1_seq1_G	702.588	148.049	12.3652	140.334	143.755	154.801	810.712	12.8549
HMG	RSV1T012003	comp409331_c0_seq1_G	882.604	100.393	69.977	711.629	774.288	80.028	968.211	723.842
HMG	RSV1T018263	comp410581_c0_seq1_G	337.212	253.596	202.073	18.365	265.551	28.492	315.936	191.299
HMG	RSV1T007181	comp410644_c1_seq1_G	123.097	252.566	379.088	614.188	164.867	240.721	560.173	618.941
HMG	RSV1T007686	comp410750_c1_seq1_G	130.214	274.645	320.172	3.059	204.847	163.129	200.521	299.379
HMG	RSV1T008786	comp411015_c1_seq1_G	487.263	703.121	663.792	932.412	468.034	600.933	474.351	768.152
HMG	RSV1T011911	comp411999_c3_seq1_G	11.9403	141.252	973.209	900.031	134.793	11.4563	140.443	11.065
HMG	RSV1T007216	comp412106_c5_seq1_G	252.227	4.403	588.079	513.348	270.089	392.339	353.964	516.492
HMG	RSV1T004432	comp412604_c2_seq1_G	407.323	706.295	5.6581	5.621	594.362	589.527	494.476	560.697
HMG	RSV1T015685	comp412791_c0_seq1_G	157.967	10.7642	187.178	10.4849	12.6404	214.456	230.386	135.736
HMG	RSV1T005399	comp413491_c0_seq1_G	11.6153	984.926	168.124	11.074	11.2541	130.778	153.769	11.3681
HMG	RSV1T005273	comp414978_c0_seq1_G	385.042	603.756	521.962	356.508	5.5837	532.446	534.744	486.824
HMG	RSV1T008707	comp415218_c0_seq1_G	600.629	235.421	11.4061	214.842	847.426	743.565	10.4997	269.455
HMG	RSV1T035733	comp415494_c1_seq1_G	0	0	315.639	137.931	0	0	230.844	750.852
HMG	RSV1T002692	comp415494_c2_seq1_G	118.266	265.135	332.826	188.522	311.494	246.024	228.923	212.772
HMG	RSV1T004034	comp416257_c0_seq1_G	141.825	1.3035	974.492	936.515	139.975	163.586	116.892	151.534
HMG	RSV1T002717	comp416292_c0_seq1_G	464.013	201.799	337.155	208.833	163.078	353.104	3.6762	149.486
HMG	RSV1T000019	comp416758_c1_seq1_G	961.106	1.1546	176.054	130.683	106.179	121.579	104.681	170.217
HMG	RSV1T010464	comp417171_c1_seq1_G	111.682	213.297	140.648	138.141	156.432	155.644	318.817	1.8234
HMG	RSV1T008330	comp417537_c0_seq1_G	493.551	705.147	11.2438	858.281	721.086	852.675	767.168	869.045
HMG	RSV1T000843	comp417969_c0_seq1_G	121.367	193.986	332.245	258.465	234.772	257.585	169.199	290.955
HMG	RSV1T001887	comp418223_c0_seq1_G	517.906	148.405	657.813	373.334	501.616	485.106	401.204	446.272
HMG	RSV1T000933	comp418232_c0_seq1_G	621.745	532.796	152.539	703.219	963.175	924.444	74.957	665.726
HMG	RSV1T003507	comp418458_c1_seq1_G	413.276	534.768	507.519	590.955	351.686	414.887	393.745	5.2267
HMG	RSV1T004878	comp418460_c2_seq1_G	80.307	102.222	221.926	159.801	131.138	111.064	101.864	167.956
HMG	RSV1T000949	comp418597_c0_seq1_G	558.454	118.426	103.016	150.688	965.177	104.087	759.338	149.235
HMG	RSV1T004818	comp419020_c2_seq1_G	475.757	489.437	800.146	458.929	548.354	591.524	562.404	396.814
HMG	RSV1T006135	comp419667_c0_seq1_G	252.227	143.079	238.704	174.662	209.642	222.323	306.997	156.349
HMG	RSV1T002746	comp420140_c0_seq1_G	146.449	159.021	115.581	143.006	185.173	104.255	184.778	147.971
HMG	RSV1T000248	comp421868_c2_seq1_G	715.811	180.146	274.787	295.318	1.1785	108.702	865.939	258.833
HMG	RSV1T000044	comp422170_c4_seq1_G	124.822	141.487	188.727	1.3595	162.112	127.884	102.852	1.6692
HMGA	RSV1T008628	comp415371_c1_seq1_G	485.343	315.514	364.188	246.957	400.559	356.697	498.092	171.295
HMGA	RSV1T017641	comp420177_c0_seq1_G	11.296	147.539	383.117	239.442	132.374	135.904	145.534	227.179
Homeobox	RSV1T019178	comp244509_c1_seq1_G	553.225	868.086	728.908	290.185	230.832	912.377	179.026	132.836
Homeobox	RSV1T025448	comp266965_c0_seq1_G	382.187	0	316.395	120.285	196.078	0	465.192	654.679
Homeobox	RSV1T039833	comp281845_c0_seq1_G	0	0	0	503.045	0	0	0	547.735
Homeobox	RSV1T015184	comp298347_c0_seq1_G	321.261	656.921	459.861	164.798	199.835	0	203.533	179.369
Homeobox	RSV1T020101	comp325288_c0_seq1_G	135.839	3.0769	129.165	455.196	876.387	188.824	228.345	301.044
Homeobox	RSV1T085121	comp325416_c0_seq1_G	415.413	0	0	0	194.504	0	0	0
Homeobox	RSV1T060145	comp326279_c0_seq1_G	0	0	148.663	806.728	0	0	0	219.782
Homeobox	RSV1T080889	comp334451_c1_seq1_G	0	0	365.022	0	1.9285	0	699.528	0
Homeobox	RSV1T040722	comp337976_c0_seq1_G	14.543	676.066	111.053	43.696	545.104	157.108	883.079	570.948
Homeobox	RSV1T014242	comp347399_c0_seq1_G	0	0	0	231.712	23.402	409.479	635.673	147.115
Homeobox	RSV1T015185	comp348564_c0_seq1_G	282.709	431.816	365.589	277.066	2.2981	211.209	664.875	289.232
Homeobox	RSV1T021447	comp357214_c0_seq1_G	311.005	211.137	267.262	137.872	2.1374	255.487	440.165	269.447
Homeobox	RSV1T035907	comp361596_c0_seq1_G	911.459	457.246	111.663	696.822	345.078	2.8683	1.8664	303.463
Homeobox	RSV1T037918	comp363135_c0_seq1_G	0	168.856	353.274	307.489	286.394	137.828	258.001	167.396
Homeobox	RSV1T022102	comp367828_c0_seq1_G	0	174.848	220.143	980.117	358.359	0	0	39.118
Homeobox	RSV1T015783	comp370803_c0_seq1_G	671.987	3.663	264.416	107.628	104.449	570.915	744.615	164.003
Homeobox	RSV1T025022	comp372562_c0_seq1_G	80.556	0	879.824	0	477.137	554.719	129.384	467.513
Homeobox	RSV1T061124	comp375076_c0_seq1_G	802.669	0	0	0	278.313	0	371.426	0
Homeobox	RSV1T071200	comp377930_c0_seq1_G	0	153.495	104.456	0	0	0	0	166.994
Homeobox	RSV1T013784	comp381336_c0_seq1_G	488.812	942.686	450.179	745.743	500.473	676.996	8.274	752.677
Homeobox	RSV1T056529	comp382541_c2_seq1_G	0	197.293	819.883	0	0	0	0	0
Homeobox	RSV1T062933	comp382541_c3_seq1_G	0	0	144.379	0	122.986	863.006	0	252.005
Homeobox	RSV1T028722	comp382688_c0_seq1_G	0	0	218.865	628.327	0	172.072	0	526.151
Homeobox	RSV1T010307	comp385294_c0_seq1_G	442.703	207.465	296.179	159.525	319.476	419.543	630.822	214.737
Homeobox	RSV1T025291	comp385807_c0_seq1_G	44.177	0	134.368	0	194.305	705.852	0	0
Homeobox	RSV1T010484	comp386987_c0_seq1_G	570.757	324.376	111.394	2.4877	979.322	831.471	123.383	222.693
Homeobox	RSV1T017379	comp387282_c0_seq1_G	3.222	11.0181	487.309	737.586	369.313	4.2369	892.228	818.457
Homeobox	RSV1T025349	comp387680_c0_seq1_G	759.656	128.515	853.578	278.997	438.508	707.971	594.502	173.543
Homeobox	RSV1T065055	comp388480_c0_seq1_G	0	961.653	132.222	1.0413	140.358	979.328	186.412	198.671
Homeobox	RSV1T023614	comp388480_c1_seq1_G	284.087	308.049	484.709	0	219.113	191.158	416.027	703.549
Homeobox	RSV1T014740	comp391712_c0_seq1_G	560.707	883.466	729.232	921.339	4.3369	392.101	825.897	841.828
Homeobox	RSV1T035870	comp391764_c1_seq1_G	795.318	684.019	182.954	125.103	688.315	236.321	151.243	249.708
Homeobox	RSV1T028993	comp393082_c1_seq1_G	235.745	0	72.198	245.199	421.277	611.171	407.629	32.031
Homeobox	RSV1T010683	comp393605_c0_seq1_G	559.551	669.221	484.744	459.473	438.161	681.639	605.156	526.145
Homeobox	RSV1T070825	comp393883_c1_seq1_G	2.598	246.952	504.564	595.112	528.931	0	694.298	0
Homeobox	RSV1T048839	comp393931_c0_seq1_G	0	0	0	49.456	0	224.348	0	26.932
Homeobox	RSV1T024067	comp393931_c2_seq1_G	0	791.764	124.574	405.852	225.236	392.933	0	883.559
Homeobox	RSV1T003783	comp394359_c0_seq1_G	228.067	537.253	259.552	386.002	2.3378	408.136	308.587	417.474
Homeobox	RSV1T011969	comp394611_c0_seq1_G	2.5353	473.757	271.749	387.386	365.173	317.307	452.711	466.481
Homeobox	RSV1T036494	comp394676_c2_seq1_G	940.177	314.178	328.773	789.056	177.771	0	480.662	937.187
Homeobox	RSV1T011706	comp395279_c0_seq1_G	171.045	772.777	274.166	793.594	150.943	225.931	202.397	387.801
Homeobox	RSV1T017725	comp395632_c0_seq1_G	167.093	549.021	11.1954	834.334	986.564	187.584	408.671	160.257
Homeobox	RSV1T013898	comp395718_c0_seq1_G	460.727	806.612	445.604	614.442	3.9282	452.935	558.349	6.503
Homeobox	RSV1T047427	comp395865_c2_seq1_G	0	223.033	0	501.604	0	0	0	330.312
Homeobox	RSV1T022087	comp396348_c0_seq1_G	113.237	2.6544	102.606	247.994	874.909	867.856	183.429	1.5273
Homeobox	RSV1T013913	comp396478_c0_seq1_G	117.551	76.166	126.294	166.095	121.215	270.144	183.274	110.933
Homeobox	RSV1T031604	comp396617_c1_seq1_G	993.837	145.824	222.779	117.608	110.291	898.949	158.645	237.777
Homeobox	RSV1T010074	comp396889_c0_seq1_G	487.088	193.615	429.017	129.958	587.238	133.591	750.973	150.769
Homeobox	RSV1T024761	comp397196_c0_seq1_G	609.535	577.777	134.181	422.717	985.938	614.128	1.0822	794.791
Homeobox	RSV1T005020	comp397676_c0_seq1_G	832.577	134.959	11.6152	139.482	12.1716	12.4739	12.9802	169.492
Homeobox	RSV1T014038	comp397814_c0_seq1_G	148.213	640.855	239.898	590.092	1.6147	158.092	2.2244	5.3867
Homeobox	RSV1T020222	comp397935_c0_seq1_G	136.897	527.101	133.412	110.307	989.081	123.415	479.358	789.909
Homeobox	RSV1T010924	comp398163_c0_seq1_G	101.737	172.895	1.7482	899.594	226.907	915.202	2.5565	212.415
Homeobox	RSV1T033030	comp398534_c0_seq1_G	253.918	523.227	245.829	470.818	169.485	16.145	670.987	28.024
Homeobox	RSV1T008047	comp398687_c0_seq1_G	382.914	759.619	387.513	576.623	4.5518	208.601	962.912	630.228
Homeobox	RSV1T014260	comp398866_c0_seq1_G	243.982	419.026	273.939	651.663	278.888	662.951	499.727	938.686
Homeobox	RSV1T015837	comp398979_c0_seq1_G	273.049	509.898	199.199	228.907	160.064	242.088	871.536	846.163
Homeobox	RSV1T016770	comp399491_c0_seq1_G	2.1875	148.972	207.682	123.896	1.3089	811.653	355.428	799.125
Homeobox	RSV1T018856	comp399570_c0_seq1_G	296.006	567.076	401.773	555.573	400.705	621.213	442.999	677.052
Homeobox	RSV1T031316	comp399837_c1_seq1_G	355.909	119.713	0	110.394	0	984.242	0	240.359
Homeobox	RSV1T012476	comp399838_c0_seq1_G	2.176	157.567	119.836	320.957	142.632	111.566	210.602	258.279
Homeobox	RSV1T019534	comp399992_c0_seq1_G	130.649	384.866	279.648	249.635	20.241	491.201	54.941	634.009
Homeobox	RSV1T073518	comp400630_c0_seq1_G	238.129	318.469	0	226.688	0	359.934	262.067	198.062
Homeobox	RSV1T040130	comp400630_c1_seq1_G	422.803	140.537	107.749	424.512	105.801	106.775	857.194	739.565
Homeobox	RSV1T012522	comp400680_c1_seq1_G	266.227	163.525	13.358	479.547	311.066	0	169.023	130.484
Homeobox	RSV1T027398	comp400750_c1_seq1_G	717.141	145.305	406.219	494.249	330.271	399.568	149.187	146.735
Homeobox	RSV1T020196	comp401954_c0_seq1_G	177.571	136.127	116.885	127.448	102.217	133.409	248.722	119.807
Homeobox	RSV1T019355	comp402621_c0_seq1_G	124.836	702.404	129.014	167.293	667.023	165.117	2.0369	143.286
Homeobox	RSV1T010861	comp403224_c0_seq1_G	748.924	638.561	7.3157	522.134	688.636	838.695	973.036	621.145
Homeobox	RSV1T032262	comp403709_c2_seq1_G	842.835	0	46.142	0	642.362	930.477	386.438	441.537
Homeobox	RSV1T023402	comp403717_c1_seq1_G	106.479	284.902	239.094	159.449	168.616	264.054	269.734	208.276
Homeobox	RSV1T022748	comp403783_c0_seq1_G	646.024	200.807	766.067	749.809	249.377	157.177	140.942	155.815
Homeobox	RSV1T026031	comp403783_c1_seq1_G	396.339	111.681	983.706	705.888	914.323	442.725	757.411	1.0396
Homeobox	RSV1T019725	comp403787_c0_seq1_G	211.735	233.868	207.689	2.5558	174.236	263.631	408.011	327.103
Homeobox	RSV1T023510	comp403833_c0_seq1_G	124.139	420.693	140.416	0	100.112	2.3418	885.486	776.522
Homeobox	RSV1T008546	comp403864_c0_seq1_G	7.674	217.904	115.875	149.987	119.827	130.068	250.518	199.209
Homeobox	RSV1T019517	comp404020_c1_seq1_G	696.054	269.123	145.885	332.502	347.108	240.438	137.209	0
Homeobox	RSV1T013034	comp404068_c0_seq1_G	193.256	715.829	197.838	122.476	472.962	137.965	321.222	425.023
Homeobox	RSV1T021132	comp404180_c0_seq1_G	120.941	124.828	213.717	245.794	785.714	598.956	1.1676	1.4046
Homeobox	RSV1T013408	comp404273_c0_seq1_G	566.649	241.608	649.566	163.873	904.343	932.881	161.784	184.305
Homeobox	RSV1T010442	comp404691_c0_seq1_G	227.669	822.699	194.403	346.444	133.176	137.334	477.699	591.156
Homeobox	RSV1T006321	comp404742_c0_seq1_G	107.196	1.6334	1.8797	240.755	153.608	189.091	148.391	193.373
Homeobox	RSV1T005896	comp404956_c2_seq1_G	121.862	195.627	308.893	192.217	272.372	187.291	285.549	179.471
Homeobox	RSV1T029133	comp405263_c1_seq1_G	0	319.742	726.063	542.414	302.607	877.977	327.931	203.982
Homeobox	RSV1T011865	comp405263_c4_seq1_G	763.033	190.996	401.216	278.354	118.919	144.572	538.508	605.916
Homeobox	RSV1T015023	comp405449_c0_seq1_G	123.933	372.581	170.594	2.9348	205.104	126.091	302.029	263.972
Homeobox	RSV1T026172	comp405633_c4_seq1_G	667.009	811.823	104.042	922.069	107.689	1.1173	125.118	547.486
Homeobox	RSV1T042725	comp405633_c7_seq1_G	112.132	169.644	232.613	143.219	131.479	344.005	386.989	1.0397
Homeobox	RSV1T009357	comp405766_c0_seq1_G	192.867	439.817	1.5953	488.495	122.702	131.333	2.6677	4.4919
Homeobox	RSV1T027375	comp405800_c1_seq1_G	501.123	145.056	658.976	448.566	329.708	638.227	744.667	634.788
Homeobox	RSV1T007615	comp405808_c0_seq1_G	1.8781	2.8304	186.021	239.314	219.337	170.512	222.598	247.629
Homeobox	RSV1T011191	comp406164_c2_seq1_G	120.878	280.649	138.723	1.0591	527.707	549.967	588.916	32.208
Homeobox	RSV1T013043	comp406186_c0_seq1_G	966.931	186.617	415.738	181.171	559.328	815.789	876.644	117.925
Homeobox	RSV1T010460	comp406584_c2_seq1_G	1.4815	183.716	899.493	32.331	133.323	830.099	147.332	799.735
Homeobox	RSV1T010389	comp407011_c0_seq1_G	906.653	455.218	536.733	466.244	972.341	118.674	1.0569	424.731
Homeobox	RSV1T011721	comp407225_c2_seq1_G	276.861	170.115	216.579	875.101	313.838	486.475	133.237	130.521
Homeobox	RSV1T003206	comp407371_c0_seq1_G	776.067	277.655	142.562	361.647	180.443	155.001	130.673	270.032
Homeobox	RSV1T011615	comp407373_c0_seq1_G	973.832	647.829	465.566	546.695	642.212	176.032	634.524	857.523
Homeobox	RSV1T011061	comp407434_c0_seq1_G	191.486	800.951	721.122	154.227	634.482	925.769	633.836	537.147
Homeobox	RSV1T009349	comp407466_c0_seq1_G	310.106	296.404	419.682	427.387	274.712	503.586	375.511	384.195
Homeobox	RSV1T007204	comp407603_c0_seq1_G	186.725	278.298	199.994	290.526	185.792	2.4314	303.009	265.357
Homeobox	RSV1T012643	comp407896_c0_seq1_G	416.163	170.222	610.037	201.023	585.553	753.447	670.421	153.757
Homeobox	RSV1T008155	comp408126_c0_seq1_G	116.077	291.422	215.957	344.315	151.569	197.408	147.417	338.604
Homeobox	RSV1T009500	comp408335_c0_seq1_G	239.337	315.522	247.833	295.265	370.226	335.309	375.057	352.601
Homeobox	RSV1T010245	comp408852_c0_seq1_G	740.219	950.063	160.967	169.252	962.315	165.967	128.375	233.018
Homeobox	RSV1T014407	comp409111_c0_seq1_G	66.955	199.222	588.388	195.344	449.862	794.026	131.841	956.764
Homeobox	RSV1T002768	comp409197_c0_seq1_G	144.585	188.399	178.433	153.897	202.588	130.593	219.887	195.149
Homeobox	RSV1T000905	comp409827_c2_seq1_G	119.049	180.359	182.162	246.762	198.747	1.4736	159.027	289.373
Homeobox	RSV1T012283	comp409902_c1_seq1_G	539.673	600.809	289.219	461.896	5.5514	699.648	388.154	300.901
Homeobox	RSV1T004722	comp409973_c11_seq1_G	1.6887	274.773	116.491	305.967	185.152	246.723	198.702	208.001
Homeobox	RSV1T017956	comp410168_c2_seq1_G	109.502	159.678	148.065	249.734	667.446	839.709	411.843	0
Homeobox	RSV1T011852	comp410508_c0_seq1_G	762.088	126.596	182.147	2.126	772.026	144.395	0	605.177
Homeobox	RSV1T010777	comp410588_c0_seq1_G	156.534	229.783	187.729	557.183	222.264	170.137	225.248	267.156
Homeobox	RSV1T014220	comp410857_c3_seq1_G	189.809	23.942	149.046	157.916	224.567	209.896	29.389	154.039
Homeobox	RSV1T017715	comp411046_c1_seq1_G	2.1107	261.196	175.485	193.683	139.957	138.823	210.211	181.459
Homeobox	RSV1T029533	comp411226_c1_seq1_G	209.942	103.403	4.5627	437.856	179.212	501.945	142.297	471.177
Homeobox	RSV1T027564	comp411226_c7_seq1_G	173.631	185.649	266.325	217.494	144.349	185.372	752.331	246.625
Homeobox	RSV1T036089	comp411226_c9_seq1_G	2.1829	138.296	297.513	3.0901	226.116	339.405	176.382	191.155
Homeobox	RSV1T007315	comp411565_c8_seq1_G	302.189	255.291	2.133	344.872	736.005	628.545	320.846	375.345
Homeobox	RSV1T015589	comp412158_c3_seq1_G	397.015	405.822	118.364	125.094	488.614	412.348	384.136	115.385
Homeobox	RSV1T034175	comp412211_c0_seq1_G	0	626.557	1.6765	383.241	394.411	456.581	0	556.314
Homeobox	RSV1T023599	comp412211_c1_seq1_G	192.912	196.113	354.969	548.652	109.408	464.523	112.769	601.121
Homeobox	RSV1T004005	comp412352_c0_seq1_G	12.0751	217.507	12.7575	175.902	132.167	135.124	188.888	182.988
Homeobox	RSV1T044054	comp412404_c1_seq1_G	119.105	449.473	258.163	363.112	316.405	254.735	4.437	582.138
Homeobox	RSV1T010211	comp412604_c1_seq1_G	268.437	464.574	162.136	2.7123	293.148	254.644	412.535	276.357
Homeobox	RSV1T006241	comp413198_c0_seq1_G	903.105	139.019	106.655	131.539	945.416	154.628	181.614	188.609
Homeobox	RSV1T013171	comp413419_c4_seq1_G	356.986	372.957	539.568	301.192	399.564	399.061	389.355	2.5562
Homeobox	RSV1T008103	comp414647_c0_seq1_G	378.822	107.486	730.611	238.696	1.7454	226.735	188.954	253.127
Homeobox	RSV1T004436	comp414728_c0_seq1_G	214.591	4.499	530.664	565.255	367.249	45.982	94.142	558.403
Homeobox	RSV1T000406	comp414764_c0_seq1_G	456.444	519.081	176.605	139.123	793.042	689.009	41.908	103.078
Homeobox	RSV1T003852	comp415507_c0_seq1_G	512.527	804.603	503.727	770.431	371.748	557.374	957.561	432.483
Homeobox	RSV1T009875	comp415724_c9_seq1_G	633.524	122.392	145.817	139.526	124.417	895.448	810.535	164.127
Homeobox	RSV1T059176	comp416051_c1_seq1_G	997.115	631.985	725.668	862.233	575.606	707.765	334.623	918.664
Homeobox	RSV1T011047	comp416097_c0_seq1_G	239.079	70.206	111.473	27.729	111.838	65.273	835.698	124.073
Homeobox	RSV1T014048	comp416126_c0_seq1_G	10.2267	998.683	141.816	11.878	131.944	11.8064	134.404	12.4308
Homeobox	RSV1T021654	comp416126_c2_seq1_G	360.201	275.061	10.2618	5.0788	483.394	303.855	299.053	6.1847
Homeobox	RSV1T009841	comp416733_c2_seq1_G	128.547	2.1883	237.696	115.264	173.385	129.002	265.617	226.422
Homeobox	RSV1T002840	comp416901_c8_seq1_G	109.875	466.622	790.959	62.071	258.089	502.801	339.197	885.187
Homeobox	RSV1T005038	comp417009_c0_seq1_G	247.168	703.235	287.316	173.208	585.551	298.764	391.103	407.424
Homeobox	RSV1T001320	comp417266_c0_seq1_G	86.888	516.133	315.359	102.259	175.095	102.364	529.091	101.918
Homeobox	RSV1T029265	comp417643_c2_seq1_G	158.991	107.189	337.012	0	121.728	529.745	329.781	0
Homeobox	RSV1T001585	comp417643_c3_seq1_G	127.716	120.726	246.798	123.127	135.958	155.328	126.686	140.234
Homeobox	RSV1T005303	comp419164_c2_seq1_G	131.186	11.1338	198.036	11.8143	136.473	147.296	12.3881	145.266
Homeobox	RSV1T001298	comp419798_c0_seq1_G	9.4483	12.433	10.9334	11.964	943.629	859.745	10.4721	11.0341
Homeobox	RSV1T010197	comp420003_c3_seq1_G	154.183	441.173	232.518	321.379	2.8063	162.797	331.566	296.451
Homeobox	RSV1T035152	comp420003_c4_seq1_G	109.377	0	153.327	1.2743	663.526	0	22.435	730.188
Homeobox	RSV1T025184	comp420067_c1_seq1_G	125.066	846.473	26.632	630.214	288.847	279.828	0	300.131
Homeobox	RSV1T005518	comp420074_c5_seq1_G	670.443	7.1816	899.029	729.658	11.4173	896.678	751.088	823.927
Homeobox	RSV1T004288	comp420299_c2_seq1_G	152.537	146.744	291.383	251.563	190.339	145.785	158.047	215.316
Homeobox	RSV1T015708	comp420366_c1_seq1_G	126.846	3.8668	140.908	245.966	168.637	249.591	447.421	3.0729
Homeobox	RSV1T002661	comp420694_c2_seq1_G	574.019	575.149	724.732	635.003	780.729	575.903	619.102	613.126
Homeobox	RSV1T017951	comp421109_c0_seq1_G	546.989	505.171	145.134	898.207	606.199	132.462	329.165	896.179
Homeobox	RSV1T007109	comp421257_c8_seq1_G	158.869	1.6	183.161	250.692	137.765	213.102	945.452	185.582
Homeobox	RSV1T014351	comp421297_c1_seq1_G	472.668	514.458	494.678	470.675	424.315	491.519	320.156	497.469
Homeobox	RSV1T012124	comp421407_c6_seq1_G	170.832	157.247	250.519	154.925	266.204	2.1182	323.276	1.8675
HPD	RSV1T007922	comp410141_c2_seq1_G	242.871	498.185	442.877	326.038	306.406	489.929	793.156	591.412
HSF	RSV1T031930	comp288893_c0_seq1_G	2.6671	618.266	0	0	490.921	711.232	0	0
HSF	RSV1T053374	comp362259_c0_seq1_G	528.809	0	177.917	0	191.012	272.237	0	0
HSF	RSV1T077957	comp367063_c1_seq1_G	0	0	225.502	0	0	0	0	0
HSF	RSV1T005752	comp399777_c0_seq1_G	11.2438	11.7148	821.733	866.011	10.4066	11.7112	11.2604	987.092
HSF	RSV1T043225	comp404578_c0_seq1_G	360.867	607.466	691.185	224.395	195.592	0	164.882	0
HSF	RSV1T007874	comp409602_c0_seq1_G	10.5917	9.1513	11.5802	11.226	11.1653	138.384	150.749	11.6679
HSF	RSV1T008649	comp412837_c4_seq1_G	392.996	579.331	477.492	689.724	354.843	348.333	4.8852	606.957
HSF	RSV1T046033	comp45181_c0_seq1_G	0	0	128.543	0	415.559	0	0	478.994
HTH	RSV1T053736	comp3294759_c0_seq1_G	0	0	180.078	0	1.1598	826.245	0	0
HTH	RSV1T018005	comp404309_c0_seq1_G	627.521	613.839	644.367	651.128	638.911	221.599	867.314	490.651
HTH	RSV1T024648	comp404309_c3_seq1_G	605.041	819.395	859.406	0	932.201	474.225	126.401	83.067
IRF	RSV1T010714	comp404835_c1_seq1_G	12.8846	11.9774	148.839	10.6291	142.008	193.456	11.7785	995.314
IRF	RSV1T015225	comp407406_c0_seq1_G	834.679	325.092	738.068	324.413	12.328	167.299	190.554	263.136
IRF	RSV1T014668	comp408422_c1_seq1_G	210.703	141.542	4.2371	894.688	200.044	316.262	360.056	90.887
IRF	RSV1T011940	comp408452_c1_seq1_G	656.923	253.015	755.087	1.5796	5.3579	540.459	432.932	239.974
IRF	RSV1T012055	comp408671_c0_seq1_G	916.833	594.204	221.204	976.338	161.135	175.055	940.472	746.913
IRF	RSV1T006284	comp409771_c2_seq1_G	10.7258	964.016	12.4317	7.6238	11.5829	10.6917	879.981	712.343
IRF	RSV1T005426	comp418203_c0_seq1_G	11.4504	135.209	11.0215	920.157	12.8628	12.0682	10.2296	759.793
IRF	RSV1T085061	comp74886_c0_seq1_G	0	0	0	0	972.519	0	0	458.913
LRRFIP	RSV1T008634	comp406114_c0_seq1_G	9.3395	10.4233	946.945	11.5912	800.339	962.648	11.2546	10.4548
MBD	RSV1T023728	comp401273_c1_seq1_G	851.295	840.176	11.3719	945.845	775.493	864.885	10.8756	750.565
MBD	RSV1T009295	comp412021_c1_seq1_G	626.036	456.353	112.361	101.029	423.432	380.326	265.559	115.821
MBD	RSV1T011041	comp412579_c2_seq1_G	321.322	374.704	174.241	205.965	220.507	262.996	418.862	238.588
MBD	RSV1T006289	comp413034_c0_seq1_G	470.958	477.215	361.814	401.244	506.003	4.1749	426.408	363.722
MBD	RSV1T016677	comp416211_c3_seq1_G	196.034	99.525	476.576	175.615	246.366	108.917	251.817	1.8618
MBD	RSV1T015353	comp418395_c0_seq1_G	156.161	141.908	107.098	131.393	986.422	129.048	113.346	124.851
MBD	RSV1T002444	comp419604_c0_seq1_G	454.018	531.885	457.497	452.481	362.053	378.394	554.065	492.447
MBD	RSV1T000785	comp420041_c0_seq1_G	248.952	114.271	483.997	162.953	253.071	2.7402	212.935	179.835
MBD	RSV1T001639	comp421612_c3_seq1_G	109.776	309.482	271.278	295.343	231.459	178.842	1.2646	346.056
MBD	RSV1T000423	comp422119_c0_seq1_G	468.289	830.978	932.576	979.863	688.655	476.539	437.056	114.523
MH1	RSV1T028911	comp236729_c0_seq1_G	219.189	242.839	154.369	163.685	11.4521	137.441	255.043	133.508
MH1	RSV1T033717	comp345425_c0_seq1_G	348.239	367.756	331.601	300.159	377.424	397.695	507.529	289.337
MH1	RSV1T012133	comp382333_c0_seq1_G	277.306	233.513	481.228	5.721	349.326	2.8867	277.049	432.056
MH1	RSV1T022851	comp385426_c0_seq1_G	20.159	228.942	143.416	149.206	165.238	139.329	220.157	132.543
MH1	RSV1T081193	comp385818_c1_seq1_G	0	1.8513	0	300.362	0	0	2.4499	223.534
MH1	RSV1T062462	comp387938_c1_seq1_G	0	0	0	135.227	0	0	0	122.825
MH1	RSV1T033964	comp387938_c2_seq1_G	0	0	0	0	0	0	0	0
MH1	RSV1T021563	comp395538_c0_seq1_G	183.485	186.326	186.655	152.414	14.992	159.417	26.494	163.497
MH1	RSV1T016964	comp395994_c0_seq1_G	208.945	236.715	141.303	172.988	137.363	167.623	254.419	15.002
MH1	RSV1T008038	comp396007_c0_seq1_G	358.227	489.853	417.131	482.535	375.462	477.198	658.323	444.275
MH1	RSV1T017335	comp397484_c0_seq1_G	661.322	628.265	614.165	520.663	6.9023	731.013	10.67	603.104
MH1	RSV1T005912	comp397983_c0_seq1_G	181.889	295.069	186.025	18.802	195.305	198.011	176.311	175.618
MH1	RSV1T016150	comp402659_c0_seq1_G	177.441	193.739	996.163	168.237	155.232	173.287	215.497	137.815
MH1	RSV1T020966	comp404391_c0_seq1_G	11.6799	12.5483	730.023	830.211	803.512	12.0715	158.262	946.702
MH1	RSV1T020878	comp405048_c0_seq1_G	318.858	135.752	166.198	247.962	180.402	369.733	594.474	299.525
MH1	RSV1T015839	comp407178_c0_seq1_G	273.049	275.621	422.031	367.115	191.239	294.019	192.094	319.661
MH1	RSV1T011003	comp410433_c0_seq1_G	700.849	597.469	692.558	760.364	10.5754	11.5527	11.7418	834.255
MH1	RSV1T006922	comp410472_c2_seq1_G	4.4956	758.172	508.046	764.845	362.004	467.894	4.3734	792.554
MH1	RSV1T016493	comp410638_c0_seq1_G	175.719	182.287	153.359	177.155	154.543	151.477	277.058	140.568
MH1	RSV1T012750	comp411563_c4_seq1_G	144.239	142.382	934.851	865.006	12.3931	15.525	12.2537	10.8165
MH1	RSV1T000226	comp412305_c1_seq1_G	158.546	257.733	284.191	301.545	206.269	172.169	210.002	249.566
MH1	RSV1T020030	comp413337_c2_seq1_G	246.321	236.858	278.447	170.789	294.966	286.787	319.851	170.304
MH1	RSV1T005854	comp413712_c0_seq1_G	284.822	310.968	355.843	284.219	219.022	252.335	302.665	2.841
MH1	RSV1T003327	comp413813_c1_seq1_G	201.253	233.743	3.1256	346.027	2.0452	283.998	275.544	417.328
MH1	RSV1T012493	comp414328_c1_seq1_G	294.747	386.015	645.248	594.489	448.854	482.755	368.088	570.807
MH1	RSV1T024488	comp414733_c4_seq1_G	101.955	324.923	694.373	348.059	314.223	315.687	244.369	415.937
MH1	RSV1T003184	comp415166_c0_seq1_G	449.061	468.053	893.208	603.222	548.546	562.466	476.703	614.913
MH1	RSV1T000600	comp415293_c1_seq1_G	288.052	344.762	418.974	329.054	288.956	301.188	285.032	311.223
MH1	RSV1T004073	comp415763_c1_seq1_G	256.821	356.075	409.296	373.136	306.467	3.0825	296.418	402.472
MH1	RSV1T001700	comp416572_c1_seq1_G	173.471	2.1175	199.779	148.014	1.529	182.073	223.303	203.916
MH1	RSV1T004881	comp417200_c0_seq1_G	298.788	466.909	425.756	432.981	224.885	322.035	400.104	560.706
MH1	RSV1T007737	comp417432_c4_seq1_G	325.929	280.786	369.082	327.359	333.673	367.461	285.374	3.0187
MH1	RSV1T001236	comp417665_c1_seq1_G	100.245	145.182	221.323	172.481	145.092	107.421	143.879	195.726
MH1	RSV1T020452	comp418653_c4_seq1_G	162.615	14.72	981.537	10.4586	131.222	16.603	20.378	12.9827
MH1	RSV1T000199	comp421361_c1_seq1_G	142.369	197.951	223.644	198.076	212.118	169.367	167.263	221.687
MH1	RSV1T002488	comp421843_c0_seq1_G	675.795	698.731	919.809	695.707	709.723	836.568	621.836	7.6969
Miscellaneous	RSV1T020586	comp405838_c0_seq1_G	185.748	244.119	984.804	801.103	11.1959	12.4589	450.864	7.428
Miscellaneous	RSV1T010217	comp410554_c1_seq1_G	984.805	1.7431	530.039	105.375	628.515	191.086	450.713	675.555
MYB	RSV1T049370	comp260305_c0_seq1_G	657.673	715.955	0	0	48.176	459.622	0	964.869
MYB	RSV1T029547	comp284794_c0_seq1_G	210.356	327.167	171.431	0	0	987.841	0	0
MYB	RSV1T076089	comp375487_c0_seq1_G	540.227	0	0	0	0	349.726	343.877	621.144
MYB	RSV1T030759	comp375657_c0_seq1_G	449.048	174.383	0	0	369.432	153.009	0	0
MYB	RSV1T043944	comp394676_c3_seq1_G	0	156.691	116.884	30.146	378.202	906.272	305.987	218.851
MYB	RSV1T010411	comp395113_c0_seq1_G	26.382	250.008	979.116	12.1071	12.2717	140.317	248.781	12.6035
MYB	RSV1T008516	comp398919_c0_seq1_G	11.2086	660.207	809.195	594.726	726.449	789.741	899.724	507.887
MYB	RSV1T052674	comp399521_c0_seq1_G	0	0	0	432.729	184.459	26.313	0	314.244
MYB	RSV1T009990	comp401234_c0_seq1_G	125.388	180.352	262.079	256.847	219.666	180.326	170.223	288.813
MYB	RSV1T008266	comp403098_c0_seq1_G	188.054	406.687	250.844	266.585	158.831	238.429	411.329	4.008
MYB	RSV1T012379	comp405066_c0_seq1_G	791.491	0	170.211	118.824	123.316	0	279.194	129.328
MYB	RSV1T011890	comp406647_c0_seq1_G	178.373	487.073	712.563	459.307	416.986	463.483	620.427	607.028
MYB	RSV1T002898	comp409780_c0_seq1_G	203.028	148.417	707.174	10.3643	949.067	12.7621	212.573	10.0404
MYB	RSV1T011314	comp411060_c0_seq1_G	265.705	276.312	361.912	259.094	231.827	196.845	268.487	179.451
MYB	RSV1T002919	comp411826_c2_seq1_G	891.414	114.483	344.901	3.545	314.064	254.934	118.609	425.181
MYB	RSV1T063922	comp412908_c0_seq1_G	153.987	133.631	199.326	12.677	163.047	821.758	169.185	143.507
MYB	RSV1T007862	comp412908_c1_seq1_G	416.588	497.208	526.384	328.183	408.153	3.8806	586.268	274.755
MYB	RSV1T003147	comp413371_c3_seq1_G	259.434	3.6166	379.252	293.601	301.951	262.598	342.096	353.597
MYB	RSV1T001669	comp413901_c0_seq1_G	497.005	882.589	606.553	998.547	450.663	524.836	5.448	11.1408
MYB	RSV1T001031	comp414151_c0_seq1_G	359.423	718.194	117.917	115.932	839.199	94.625	888.482	1.1972
MYB	RSV1T009693	comp414246_c5_seq1_G	531.661	495.649	550.031	419.452	404.756	590.729	6.5952	448.962
MYB	RSV1T007585	comp414391_c2_seq1_G	218.323	159.247	1.1764	134.098	1.009	103.742	2.5301	171.552
MYB	RSV1T023369	comp414762_c0_seq1_G	502.998	378.848	131.149	106.019	517.431	313.514	40.937	500.082
MYB	RSV1T004093	comp414947_c0_seq1_G	3.5939	379.239	480.088	352.576	346.735	4.9474	516.583	3.8554
MYB	RSV1T000119	comp415583_c0_seq1_G	212.719	457.303	303.098	432.609	226.394	228.756	170.502	465.614
MYB	RSV1T008077	comp415603_c0_seq1_G	466.553	417.138	461.313	3.6256	526.609	469.456	465.077	5.5403
MYB	RSV1T006188	comp415899_c0_seq1_G	433.382	625.954	115.387	100.794	840.628	824.503	7.333	1.1083
MYB	RSV1T004460	comp416526_c2_seq1_G	264.821	506.144	327.829	381.762	398.586	391.738	414.598	362.365
MYB	RSV1T003024	comp416622_c0_seq1_G	221.708	227.779	240.195	218.106	234.679	348.059	353.975	224.584
MYB	RSV1T000171	comp418421_c0_seq1_G	839.974	742.673	165.565	103.721	743.271	754.842	791.782	106.921
MYB	RSV1T009132	comp418783_c0_seq1_G	5.0459	340.634	3.0905	287.213	3.2471	3.801	480.554	350.221
MYB	RSV1T000904	comp418794_c1_seq1_G	85.949	107.774	120.692	101.825	107.688	715.493	138.609	884.457
MYB	RSV1T005734	comp419888_c2_seq1_G	792.255	10.0837	12.9867	898.834	933.937	853.501	876.834	856.604
MYB	RSV1T004356	comp419888_c3_seq1_G	4.2763	637.904	4.725	526.156	586.492	561.681	702.806	5.7843
MYB	RSV1T005035	comp420290_c0_seq1_G	1.2489	141.482	292.178	147.911	133.604	145.946	128.197	193.376
MYB	RSV1T000217	comp420331_c2_seq1_G	256.978	397.374	450.674	478.088	288.349	324.648	234.356	482.668
MYB	RSV1T005018	comp420954_c1_seq1_G	108.833	147.019	141.099	528.961	884.795	163.586	264.905	555.492
MYB	RSV1T002912	comp421351_c0_seq1_G	311.403	106.648	632.457	628.231	435.376	547.072	118.385	463.674
MYB	RSV1T000947	comp421563_c0_seq1_G	141.026	141.524	200.504	138.549	11.7492	149.736	147.158	147.306
MYB	RSV1T004598	comp421615_c0_seq1_G	167.819	130.758	262.051	226.442	151.563	149.672	165.406	174.245
MYB	RSV1T020021	comp421901_c4_seq1_G	269.892	0	192.489	100.189	452.768	507.043	472.643	186.947
MYB	RSV1T083550	comp4831897_c0_seq1_G	10.1247	0	816.297	0	328.807	0	0	0
NDT80/PhoG	RSV1T001025	comp420920_c0_seq1_G	190.933	1.712	156.284	123.733	165.227	169.754	109.084	719.268
NF-YA	RSV1T069372	comp158436_c0_seq1_G	0	0	0	0	379.666	0	0	0
NF-YB	RSV1T059971	comp1656920_c0_seq1_G	297.797	705.341	0	0	104.142	404.429	0	0
NF-YB	RSV1T020176	comp383736_c0_seq1_G	657.649	635.076	332.759	418.967	488.343	422.343	638.807	435.563
NF-YC	RSV1T041113	comp1585261_c0_seq1_G	192.469	294.794	123.248	0	443.581	159.769	0	0
NF-YC	RSV1T067294	comp202929_c0_seq1_G	125.638	0	0	0	122.576	339.552	0	0
NF-YC	RSV1T007278	comp413529_c0_seq1_G	178.838	16.457	134.229	138.449	147.324	177.132	203.421	149.436
NGFIB-like	RSV1T006836	comp401607_c0_seq1_G	927.013	648.049	11.2831	581.071	822.744	793.786	154.094	506.648
NGFIB-like	RSV1T022237	comp407997_c0_seq1_G	675.913	529.141	103.632	177.938	963.958	759.596	92.626	968.429
NGFIB-like	RSV1T011010	comp407997_c1_seq1_G	810.977	162.892	107.793	232.082	100.422	165.521	282.977	157.244
NGFIB-like	RSV1T006309	comp408042_c0_seq1_G	292.006	244.166	478.115	231.021	253.598	42.588	551.501	166.859
Nrf1	RSV1T002790	comp411937_c3_seq1_G	137.339	933.291	886.682	63.703	571.821	611.046	939.892	747.221
Others	RSV1T042827	comp1096888_c0_seq1_G	402.042	106.428	111.184	0	839.798	86.316	0	0
Others	RSV1T062535	comp1464414_c0_seq1_G	348.276	0	140.284	225.379	209.249	0	0	24.565
Others	RSV1T053349	comp221564_c0_seq1_G	423.047	0	231.291	104.335	706.743	190.566	0	162.363
Others	RSV1T017279	comp231912_c0_seq1_G	178.691	405.509	532.138	237.988	577.946	757.876	0	0
Others	RSV1T043882	comp242351_c0_seq1_G	10.5058	2.0146	561.043	803.893	567.303	344.383	0	0
Others	RSV1T058063	comp265973_c0_seq1_G	302.164	0	0	0	949.519	235.367	0	0
Others	RSV1T058034	comp2856428_c0_seq1_G	333.016	212.131	0	906.292	471.293	333.861	315.389	0
Others	RSV1T042290	comp296004_c0_seq1_G	298.533	0	217.472	0	469.407	152.031	0	0
Others	RSV1T049705	comp302505_c0_seq1_G	289.632	0	0	0	290.178	303.184	0	0
Others	RSV1T034619	comp310666_c0_seq1_G	245.034	0	0	0	485.164	233.952	0	0
Others	RSV1T051440	comp332597_c0_seq1_G	0	109.706	652.899	0	333.321	300.667	0	149.865
Others	RSV1T083662	comp335597_c0_seq1_G	0	0	0	0	0	0	0	337.182
Others	RSV1T028479	comp335638_c0_seq1_G	572.904	257.679	0	0	87.815	178.398	0	0
Others	RSV1T046450	comp356974_c0_seq1_G	190.706	125.362	0	122.971	0	0	0	121.746
Others	RSV1T059408	comp361752_c0_seq1_G	144.958	0	1.1892	0	152.523	0	135.921	0
Others	RSV1T076302	comp361897_c0_seq1_G	0	0	0	0	11.0331	0	0	0
Others	RSV1T033060	comp367081_c0_seq1_G	978.938	0	275.307	0	819.581	323.638	0	197.333
Others	RSV1T051460	comp370465_c0_seq1_G	264.019	196.687	107.728	100.989	121.224	150.333	265.936	828.752
Others	RSV1T027239	comp372620_c0_seq1_G	499.628	473.653	279.951	27.447	310.576	45.567	570.783	36.028
Others	RSV1T037272	comp377508_c0_seq1_G	4156.55	2589.25	3492.59	1591.96	4013.42	4589.07	6232.91	2353.34
Others	RSV1T041506	comp377723_c0_seq1_G	393.455	0	0	0	101.908	0	0	0
Others	RSV1T022991	comp377812_c0_seq1_G	187.906	148.153	18.068	9.4018	217.971	160.037	16.355	12.1904
Others	RSV1T037382	comp379395_c0_seq1_G	123.167	139.759	163.421	0	650.909	537.183	0	40.796
Others	RSV1T034331	comp384703_c0_seq1_G	314.706	0	736.156	0	884.247	0	0	0
Others	RSV1T009332	comp388607_c0_seq1_G	146.522	330.433	285.515	367.506	192.757	288.494	270.805	320.575
Others	RSV1T018987	comp391347_c0_seq1_G	141.86	771.766	133.899	710.333	93.689	166.088	162.8	883.704
Others	RSV1T017510	comp393822_c0_seq1_G	9.4148	12.277	797.073	10.7285	10.0651	624.194	936.186	699.591
Others	RSV1T015691	comp394097_c0_seq1_G	11.1067	10.5456	565.566	564.202	904.723	11.4871	13.095	683.873
Others	RSV1T016566	comp396724_c0_seq1_G	133.799	194.071	10.7825	11.9608	10.9146	11.1382	16.798	11.8596
Others	RSV1T023399	comp397490_c0_seq1_G	450.012	588.798	193.666	276.024	297.889	323.152	499.008	277.701
Others	RSV1T019213	comp397792_c0_seq1_G	301.068	467.701	338.726	335.068	375.044	422.956	604.998	348.736
Others	RSV1T019080	comp397939_c0_seq1_G	209.133	191.914	132.681	147.843	12.7692	159.728	21.464	147.437
Others	RSV1T032888	comp398528_c0_seq1_G	290.905	0	681.931	0	649.659	641.408	0	0
Others	RSV1T016818	comp399086_c1_seq1_G	323.594	489.707	539.836	920.109	195.449	366.189	341.186	175.259
Others	RSV1T026795	comp400867_c0_seq1_G	6.0874	10.3312	548.948	625.026	467.631	740.811	10.155	496.112
Others	RSV1T028301	comp400956_c0_seq1_G	0	356.835	138.927	113.343	23.165	0	313.852	462.692
Others	RSV1T012511	comp401320_c0_seq1_G	12.7623	152.246	26.777	139.233	133.794	12.5979	11.3944	14.186
Others	RSV1T009509	comp401812_c0_seq1_G	163.893	199.795	166.356	167.214	164.457	198.494	21.987	191.075
Others	RSV1T012024	comp401877_c0_seq1_G	167.599	205.302	137.672	187.461	135.798	189.631	195.363	177.019
Others	RSV1T010809	comp402424_c0_seq1_G	150.421	218.433	158.006	163.548	164.247	169.818	232.091	168.305
Others	RSV1T007841	comp403003_c2_seq1_G	103.058	130.547	108.39	998.354	112.388	113.741	104.716	963.879
Others	RSV1T014449	comp403316_c0_seq1_G	203.751	189.544	10.5207	140.966	130.228	141.717	268.526	142.972
Others	RSV1T016162	comp403351_c0_seq1_G	154.875	11.3949	834.518	10.6226	10.295	12.5493	197.884	8.2277
Others	RSV1T018678	comp403357_c3_seq1_G	457.195	4.3424	211.726	415.065	296.957	316.232	632.781	305.952
Others	RSV1T016275	comp403484_c0_seq1_G	211.608	114.974	199.785	918.311	124.55	180.187	192.785	105.872
Others	RSV1T006095	comp404323_c0_seq1_G	158.701	146.878	189.311	12.7868	182.108	199.502	176.561	150.707
Others	RSV1T007678	comp404400_c0_seq1_G	12.5389	11.5325	12.9987	11.804	924.981	144.452	14.614	11.4926
Others	RSV1T008508	comp404756_c0_seq1_G	491.768	374.133	404.823	336.893	749.319	955.435	278.726	186.301
Others	RSV1T013386	comp405151_c0_seq1_G	311.227	598.368	486.508	545.502	572.702	28.912	837.735	771.843
Others	RSV1T006142	comp405649_c2_seq1_G	4.1714	433.017	596.305	498.725	381.043	439.688	543.388	371.618
Others	RSV1T015391	comp405753_c0_seq1_G	0	1.1344	0	692.489	761.175	369.865	0	116.132
Others	RSV1T015290	comp405785_c0_seq1_G	148.092	10.8664	183.441	519.382	217.929	192.451	173.803	176.149
Others	RSV1T025903	comp405868_c0_seq1_G	832.219	531.851	608.832	436.761	745.901	7.3947	10.3162	466.467
Others	RSV1T011227	comp406245_c1_seq1_G	213.247	223.392	335.455	359.059	256.916	2.9492	331.078	278.653
Others	RSV1T019506	comp406598_c0_seq1_G	564.945	915.833	306.969	1.5224	1.1446	176.465	118.791	1.6872
Others	RSV1T067039	comp406598_c5_seq1_G	609.577	549.378	301.339	466.186	239.104	5.5268	158.279	190.646
Others	RSV1T015624	comp406890_c0_seq1_G	646.714	436.179	234.924	221.028	510.409	488.486	696.601	370.111
Others	RSV1T009715	comp407412_c0_seq1_G	202.652	194.446	261.519	164.147	312.873	351.063	274.277	251.325
Others	RSV1T017585	comp407486_c0_seq1_G	311.769	390.784	415.672	3.2069	398.325	481.452	612.857	3.4112
Others	RSV1T016032	comp407824_c0_seq1_G	480.439	251.412	154.044	164.112	198.576	219.965	341.184	150.358
Others	RSV1T062500	comp408292_c0_seq1_G	0	542.551	168.341	901.516	298.927	335.992	398.387	24.565
Others	RSV1T009968	comp408418_c0_seq1_G	21.15	189.667	306.584	189.142	295.048	306.816	243.287	192.288
Others	RSV1T003735	comp408553_c5_seq1_G	123.205	177.168	851.128	623.514	192.848	295.822	209.739	617.693
Others	RSV1T008326	comp408560_c0_seq1_G	190.865	405.954	222.938	432.255	165.594	204.378	433.705	326.739
Others	RSV1T007527	comp408695_c0_seq1_G	12.5344	12.7581	13.248	965.037	142.055	148.528	179.215	12.2748
Others	RSV1T004858	comp409190_c4_seq1_G	21.568	229.624	182.031	165.399	184.537	29.669	240.985	165.729
Others	RSV1T011532	comp409198_c0_seq1_G	10.6593	22.189	134.931	193.489	17.331	146.581	144.105	221.537
Others	RSV1T010083	comp409343_c3_seq1_G	28.798	5.297	127.184	743.015	293.776	277.413	305.246	125.967
Others	RSV1T007974	comp409396_c0_seq1_G	300.011	282.051	114.489	448.408	439.313	27.792	557.225	685.881
Others	RSV1T021152	comp409396_c1_seq1_G	0	328.879	793.744	184.557	112.375	0	406.593	26.785
Others	RSV1T006608	comp409514_c0_seq1_G	515.455	542.973	719.677	518.402	639.309	768.297	76.108	523.996
Others	RSV1T005788	comp409630_c0_seq1_G	221.474	523.517	409.781	545.615	3.9958	413.792	368.668	600.368
Others	RSV1T007089	comp409699_c2_seq1_G	319.077	440.039	368.364	354.135	305.152	2.6057	433.246	301.957
Others	RSV1T001767	comp409767_c2_seq1_G	149.642	253.529	270.433	307.933	325.097	213.375	186.791	254.595
Others	RSV1T007149	comp409768_c0_seq1_G	192.778	395.539	163.713	71.413	287.538	139.944	353.572	703.207
Others	RSV1T012045	comp409971_c1_seq1_G	591.964	303.944	293.402	248.489	425.147	447.604	411.371	265.045
Others	RSV1T014491	comp409990_c0_seq1_G	107.155	2.0249	359.507	328.136	130.993	902.882	109.977	124.039
Others	RSV1T018203	comp410135_c1_seq1_G	380.705	283.808	320.289	199.728	324.38	291.29	428.861	205.462
Others	RSV1T006353	comp410271_c0_seq1_G	142.886	12.9483	11.8152	10.2495	11.9313	132.067	155.945	11.4302
Others	RSV1T010450	comp410484_c0_seq1_G	144.195	157.317	12.1446	12.2644	11.2285	166.966	151.596	997.523
Others	RSV1T012192	comp410547_c1_seq1_G	874.659	939.951	135.861	11.3245	144.808	976.321	920.209	8.6242
Others	RSV1T017468	comp410573_c0_seq1_G	162.137	154.005	291.014	2.7472	207.778	204.658	329.754	212.459
Others	RSV1T003868	comp411989_c2_seq1_G	150.738	187.826	211.887	150.746	210.749	166.893	156.106	14.93
Others	RSV1T004153	comp412120_c0_seq1_G	724.998	930.709	375.383	329.152	152.966	665.925	1.1981	307.053
Others	RSV1T004154	comp412120_c1_seq1_G	896.174	12.4488	660.622	10.6168	641.441	783.078	887.151	11.253
Others	RSV1T011134	comp412273_c4_seq1_G	16.107	204.694	10.8453	141.779	168.741	142.136	213.952	172.375
Others	RSV1T002084	comp412279_c3_seq1_G	176.838	202.408	325.431	249.767	265.698	240.011	203.431	229.173
Others	RSV1T002786	comp412504_c3_seq1_G	865.855	11.7725	824.038	818.997	12.4081	12.4854	10.1103	903.653
Others	RSV1T010672	comp412610_c2_seq1_G	834.898	1.9959	236.276	198.833	1.3745	237.515	230.979	154.576
Others	RSV1T005438	comp412658_c2_seq1_G	314.784	441.094	420.374	767.099	750.151	633.389	876.276	739.757
Others	RSV1T016843	comp412803_c3_seq1_G	0	662.255	412.019	135.949	0	0	379.752	2.508
Others	RSV1T008650	comp413050_c3_seq1_G	11.8296	941.582	151.657	773.055	11.0792	12.5083	154.768	10.2276
Others	RSV1T004897	comp413110_c6_seq1_G	213.888	192.689	323.216	196.363	217.982	225.487	175.176	20.903
Others	RSV1T002708	comp413259_c1_seq1_G	335.502	27.927	266.896	196.052	287.512	322.472	303.155	186.184
Others	RSV1T003343	comp413474_c3_seq1_G	130.825	39.551	363.055	925.586	1.5407	161.746	677.303	1.1239
Others	RSV1T006734	comp413481_c0_seq1_G	318.441	172.878	242.188	153.721	172.483	255.706	397.277	1.9934
Others	RSV1T005264	comp413503_c0_seq1_G	275.477	252.045	208.698	212.836	330.626	361.748	352.333	279.422
Others	RSV1T033985	comp413765_c3_seq1_G	791.555	12.4085	276.452	185.383	14.608	174.098	164.873	192.872
Others	RSV1T011029	comp413778_c0_seq1_G	699.685	451.734	2.8093	301.592	262.516	233.626	698.141	286.379
Others	RSV1T008215	comp413805_c0_seq1_G	193.763	185.512	224.956	195.591	183.387	243.755	233.401	208.439
Others	RSV1T005531	comp414290_c0_seq1_G	471.643	143.273	586.969	135.712	661.916	618.006	936.678	130.545
Others	RSV1T044941	comp414568_c1_seq1_G	393.361	276.668	336.863	281.505	296.79	495.084	549.372	296.513
Others	RSV1T007106	comp414762_c1_seq1_G	1.0824	105.075	3.2116	204.393	1.5959	141.404	120.499	122.902
Others	RSV1T016133	comp414775_c0_seq1_G	789.597	149.682	562.329	259.417	336.092	357.665	130.389	387.641
Others	RSV1T012140	comp414887_c2_seq1_G	544.245	513.021	170.938	71.721	187.788	108.988	548.611	726.144
Others	RSV1T003306	comp415075_c0_seq1_G	126.707	175.159	195.898	468.305	130.409	1.382	259.699	234.532
Others	RSV1T024489	comp415448_c5_seq1_G	809.641	621.415	851.991	525.872	804.041	678.392	632.852	358.282
Others	RSV1T006871	comp415472_c0_seq1_G	341.462	478.799	539.876	24.301	26.682	525.963	961.002	949.729
Others	RSV1T012371	comp415789_c0_seq1_G	368.888	359.679	75.553	203.441	513.163	419.193	418.259	202.972
Others	RSV1T001312	comp415946_c0_seq1_G	262.775	3.8967	250.027	293.985	325.736	269.748	278.263	324.628
Others	RSV1T016874	comp416058_c1_seq1_G	216.679	491.844	413.096	577.545	560.855	817.278	571.111	301.737
Others	RSV1T004564	comp416471_c1_seq1_G	721.848	260.567	203.403	2.4325	11.5812	11.1692	558.028	300.229
Others	RSV1T009004	comp416787_c1_seq1_G	836.023	163.058	149.337	934.809	148.019	743.418	116.791	229.277
Others	RSV1T000604	comp416793_c0_seq1_G	99.497	250.602	274.667	391.228	161.138	1.6176	117.889	3.0597
Others	RSV1T004708	comp416906_c0_seq1_G	263.844	285.567	289.151	227.449	350.108	363.028	308.471	309.914
Others	RSV1T002879	comp417001_c1_seq1_G	636.212	641.166	978.884	711.964	877.569	878.447	560.637	659.132
Others	RSV1T002436	comp417744_c0_seq1_G	290.909	368.801	360.021	351.712	292.683	379.104	358.257	369.604
Others	RSV1T002951	comp418039_c1_seq1_G	341.242	317.261	287.516	254.243	263.663	234.214	418.013	294.093
Others	RSV1T010959	comp418155_c1_seq1_G	177.961	450.497	3.3873	5.6729	264.559	337.434	236.274	4.4102
Others	RSV1T002014	comp418269_c1_seq1_G	247.422	305.948	290.233	223.595	298.286	253.351	274.843	2.618
Others	RSV1T023718	comp418409_c6_seq1_G	159.752	135.326	344.745	3.0284	123.206	102.366	244.667	247.236
Others	RSV1T018633	comp418421_c1_seq1_G	882.015	945.963	618.022	722.221	731.513	787.475	876.362	692.114
Others	RSV1T004651	comp418665_c2_seq1_G	385.426	592.039	43.562	439.305	436.262	582.351	575.237	507.554
Others	RSV1T000852	comp418736_c2_seq1_G	698.698	411.783	669.249	456.128	613.886	803.137	731.797	437.678
Others	RSV1T006998	comp418757_c1_seq1_G	162.448	132.385	219.818	118.502	155.285	203.077	311.986	192.242
Others	RSV1T002139	comp418995_c0_seq1_G	314.686	375.117	402.771	380.746	3.2375	3.9406	462.255	401.818
Others	RSV1T003927	comp419149_c4_seq1_G	214.538	286.017	429.513	410.146	355.526	204.866	228.236	376.881
Others	RSV1T005290	comp419203_c0_seq1_G	531.858	687.531	849.936	100.501	774.058	102.929	133.485	864.618
Others	RSV1T052947	comp419335_c3_seq1_G	180.435	667.716	2.2587	0	298.549	106.439	125.283	952.986
Others	RSV1T028712	comp419859_c0_seq1_G	0	0	819.232	241.229	591.882	0	240.553	525.204
Others	RSV1T001448	comp419859_c4_seq1_G	144.793	169.287	276.097	526.184	340.388	185.337	29.949	506.348
Others	RSV1T004203	comp419992_c3_seq1_G	351.327	347.441	1.1047	945.168	794.146	44.619	470.588	890.895
Others	RSV1T003812	comp420096_c4_seq1_G	298.651	315.269	796.937	452.098	496.664	298.766	158.871	325.094
Others	RSV1T003895	comp420202_c1_seq1_G	122.994	1.2031	202.289	732.763	962.515	142.047	134.856	965.851
Others	RSV1T002259	comp420207_c1_seq1_G	837.295	786.517	11.1935	891.997	904.658	904.005	845.435	7.6393
Others	RSV1T000899	comp420240_c2_seq1_G	881.261	12.2088	820.999	11.3363	818.436	776.259	992.593	12.083
Others	RSV1T008850	comp420240_c3_seq1_G	219.424	288.952	307.895	237.907	177.572	2.4085	170.834	282.984
Others	RSV1T003994	comp420272_c1_seq1_G	117.039	155.046	208.701	155.964	120.456	200.691	238.187	197.582
Others	RSV1T000517	comp420358_c2_seq1_G	289.043	333.056	304.194	218.711	286.887	332.795	3.2357	306.601
Others	RSV1T002831	comp420564_c1_seq1_G	603.344	405.762	176.892	804.925	644.191	489.449	653.954	658.956
Others	RSV1T000409	comp420820_c0_seq1_G	388.297	275.325	463.839	280.347	366.417	548.197	661.513	432.842
Others	RSV1T000532	comp420965_c0_seq1_G	377.946	237.213	500.502	140.634	342.664	448.391	200.863	269.623
Others	RSV1T005329	comp421024_c0_seq1_G	6.5489	509.021	163.018	587.452	11.1576	11.1178	554.373	526.524
Others	RSV1T000139	comp421281_c0_seq1_G	225.858	138.604	218.654	11.1588	158.256	184.778	204.672	11.2677
Others	RSV1T000298	comp421314_c1_seq1_G	293.057	475.268	236.333	393.895	394.573	294.474	317.708	436.886
Others	RSV1T002497	comp421421_c0_seq1_G	112.776	263.966	3.105	3.4185	152.101	144.583	173.445	319.633
Others	RSV1T001704	comp421433_c1_seq1_G	151.954	139.462	426.708	177.577	238.815	1.9263	140.681	186.861
Others	RSV1T001532	comp422280_c2_seq1_G	261.101	208.767	996.808	831.897	361.443	169.437	287.465	400.333
Others	RSV1T000384	comp422381_c0_seq1_G	784.408	104.085	118.427	112.561	873.837	827.782	939.807	161.186
Others	RSV1T063471	comp509660_c0_seq1_G	683.382	0	297.438	0	854.568	10.2043	0	0
Others	RSV1T051684	comp518158_c0_seq1_G	371.082	157.599	0	0	582.092	428.218	0	0
P53	RSV1T076126	comp393411_c0_seq1_G	0	0	0	567.948	5.3646	0	229.252	621.144
P53	RSV1T001602	comp418140_c1_seq1_G	4.349	202.196	6.9669	199.197	641.261	470.618	611.496	170.787
P53	RSV1T001207	comp420032_c0_seq1_G	971.688	149.722	159.104	238.203	125.877	119.587	172.023	183.628
P53	RSV1T017788	comp421355_c4_seq1_G	715.611	467.357	445.711	318.458	434.084	626.718	751.734	315.259
PAX	RSV1T011232	comp399878_c0_seq1_G	177.003	943.763	198.261	671.675	258.956	303.366	344.112	124.107
PAX	RSV1T011547	comp403951_c2_seq1_G	223.371	169.456	711.953	127.867	232.131	762.004	315.361	417.508
PAX	RSV1T010052	comp415598_c0_seq1_G	161.363	154.039	134.844	193.914	201.755	264.238	306.937	193.981
PAX	RSV1T011621	comp416492_c8_seq1_G	302.138	518.263	282.921	429.316	496.255	428.723	346.344	486.513
PAX	RSV1T038621	comp419367_c0_seq1_G	0	522.213	209.373	158.281	885.396	156.174	132.909	180.954
PAX	RSV1T008599	comp419367_c1_seq1_G	112.645	152.651	191.592	145.524	132.686	968.439	157.247	215.345
PAX	RSV1T003788	comp419895_c0_seq1_G	619.934	916.917	110.633	142.381	688.938	1.1057	112.127	107.683
Pou	RSV1T062902	comp333580_c0_seq1_G	0	0	577.515	138.719	614.932	0	409.533	756.014
Pou	RSV1T045861	comp333580_c1_seq1_G	0	0	0	0	27.468	788.643	370.099	712.645
Pou	RSV1T072693	comp381304_c0_seq1_G	0	584.998	5.954	0	0	0	0	371.026
Pou	RSV1T008455	comp387615_c0_seq1_G	337.819	161.121	359.016	183.424	314.072	418.416	532.471	11.5743
Pou	RSV1T038958	comp406064_c11_seq1_G	265.457	707.206	924.521	0	999.013	144.146	0	874.597
Pou	RSV1T025197	comp406064_c2_seq1_G	626.283	423.873	444.533	788.926	385.705	0	653.666	343.511
Pou	RSV1T012275	comp406886_c0_seq1_G	680.706	625.446	863.354	657.031	917.849	565.316	138.539	128.353
Pou	RSV1T011667	comp406886_c1_seq1_G	977.998	159.222	125.877	151.782	101.626	997.934	215.059	182.772
Pou	RSV1T010412	comp406886_c3_seq1_G	363.263	480.784	619.075	60.023	442.701	646.028	745.862	796.679
Pou	RSV1T081780	comp406886_c4_seq1_G	409.339	12.0391	312.682	322.735	250.246	183.557	135.935	12.092
Pou	RSV1T014375	comp406907_c0_seq1_G	242.932	704.022	304.418	896.622	708.747	688.945	160.429	487.946
Pou	RSV1T032182	comp406907_c1_seq1_G	186.446	814.469	0	1.2115	142.118	0	384.743	690.858
Pou	RSV1T009716	comp409590_c0_seq1_G	120.729	222.434	187.242	139.107	1.8335	120.294	153.138	219.531
Pou	RSV1T006590	comp412970_c0_seq1_G	365.568	295.544	788.267	720.491	454.522	644.748	864.876	50.326
Pou	RSV1T010231	comp413387_c1_seq1_G	100.829	140.824	168.832	1.7485	120.596	186.192	192.354	199.739
Pou	RSV1T056291	comp413387_c4_seq1_G	0	778.284	808.705	217.974	151.664	123.096	116.141	255.744
RFX	RSV1T058805	comp298385_c0_seq1_G	0	0	0	944.555	492.884	0	0	41.169
RFX	RSV1T039004	comp394426_c1_seq1_G	0	0	278.224	0	100.212	144.587	406.111	0
RFX	RSV1T010034	comp406671_c0_seq1_G	194.311	404.296	516.612	428.721	394.465	490.204	346.398	375.148
RFX	RSV1T002506	comp410029_c0_seq1_G	17.788	172.035	316.406	312.638	2.786	335.253	233.958	569.553
RFX	RSV1T004257	comp415023_c5_seq1_G	39.298	959.606	174.351	151.214	768.699	100.313	975.322	113.721
RFX	RSV1T004451	comp418450_c2_seq1_G	752.051	102.049	1.9322	188.953	851.026	1.4273	119.973	125.093
RFX	RSV1T000179	comp418932_c3_seq1_G	239.026	385.807	871.971	601.803	441.276	301.094	250.067	591.776
RHD	RSV1T003851	comp411305_c0_seq1_G	673.786	528.984	830.251	467.935	678.929	884.652	470.801	408.652
RHD	RSV1T001688	comp411545_c0_seq1_G	947.207	173.096	146.193	2.0878	137.823	104.325	147.038	192.115
RHD	RSV1T003816	comp413126_c0_seq1_G	11.5922	437.381	12.9648	3.1989	988.082	156.164	11.3926	447.493
RHD	RSV1T003395	comp413743_c0_seq1_G	357.996	3.2635	613.411	3.362	418.477	559.877	253.557	265.422
RHD	RSV1T003879	comp414259_c6_seq1_G	213.096	437.737	172.278	113.034	51.991	286.614	346.732	97.353
RHD	RSV1T004477	comp416768_c0_seq1_G	417.407	212.006	110.424	174.604	600.436	369.296	300.716	171.026
RHD	RSV1T001534	comp417455_c0_seq1_G	406.533	411.655	632.072	377.546	615.265	4.1471	420.159	354.216
RHD	RSV1T056721	comp419090_c1_seq1_G	0	0	825.588	341.749	0	0	0	558.501
RHD	RSV1T014860	comp419090_c5_seq1_G	270.321	855.939	41.067	75.559	180.171	71.182	165.765	283.019
RHD	RSV1T002280	comp420691_c1_seq1_G	85.052	113.072	215.073	184.187	125.295	776.393	116.447	187.569
Runt	RSV1T007473	comp414333_c0_seq1_G	540.772	591.691	297.877	629.404	408.348	164.468	210.505	710.388
Runt	RSV1T004214	comp417653_c2_seq1_G	104.229	553.041	421.815	185.892	142.719	893.507	138.583	125.986
Runt	RSV1T002489	comp420751_c0_seq1_G	824.305	771.996	116.443	677.759	931.524	907.438	6.777	486.831
RXR-like	RSV1T004824	comp406104_c1_seq1_G	228.939	5.7028	41.364	396.616	241.725	308.601	12.4021	183.725
RXR-like	RSV1T006482	comp406347_c0_seq1_G	69.174	112.671	710.306	500.999	100.404	375.938	542.365	881.703
RXR-like	RSV1T011646	comp411534_c5_seq1_G	443.048	220.455	992.624	393.277	487.702	634.675	477.043	394.707
RXR-like	RSV1T006685	comp412564_c0_seq1_G	529.377	404.522	697.146	166.944	468.687	575.419	699.294	248.945
RXR-like	RSV1T002807	comp414109_c0_seq1_G	381.523	336.967	566.616	4.4438	386.893	386.457	349.124	359.247
RXR-like	RSV1T001308	comp416046_c4_seq1_G	158.529	214.656	11.0756	148.754	14.119	164.746	189.349	173.873
RXR-like	RSV1T004060	comp418011_c1_seq1_G	692.117	63.184	94.986	922.791	611.789	106.954	954.403	615.251
RXR-like	RSV1T007113	comp419961_c1_seq1_G	11.5797	179.181	12.1992	144.717	877.432	10.8788	979.235	12.4552
RXR-like	RSV1T007143	comp422228_c0_seq1_G	192.531	15.562	427.627	203.779	123.074	798.666	185.854	271.069
SAND	RSV1T005643	comp393545_c0_seq1_G	207.345	272.294	588.675	307.099	497.083	407.377	247.906	335.305
SAND	RSV1T011838	comp403135_c0_seq1_G	759.078	833.634	793.671	593.282	842.773	886.043	841.216	723.991
SAND	RSV1T002640	comp412558_c0_seq1_G	343.853	627.638	443.592	685.905	314.411	342.114	407.011	593.266
SAND	RSV1T004788	comp419148_c1_seq1_G	228.703	155.593	242.742	161.801	230.162	242.184	283.217	175.111
SF-like	RSV1T010353	comp416368_c0_seq1_G	835.883	617.308	499.306	3.205	193.831	236.572	598.547	174.412
SRF	RSV1T012042	comp400138_c0_seq1_G	226.491	193.259	590.494	349.542	154.417	409.572	223.394	364.211
SRF	RSV1T002157	comp412152_c0_seq1_G	10.4821	12.2477	11.9813	14.104	11.6524	10.4114	11.3106	154.058
SRF	RSV1T003805	comp412856_c2_seq1_G	328.218	336.266	479.518	275.854	323.999	437.795	4.656	362.548
SRF	RSV1T011629	comp413857_c1_seq1_G	220.004	194.584	785.249	407.294	368.257	312.691	209.116	446.798
STAT	RSV1T004272	comp408131_c0_seq1_G	11.8701	195.219	143.244	189.682	12.4688	150.661	135.324	183.573
STAT	RSV1T003770	comp410700_c0_seq1_G	6.5099	558.479	10.2863	517.914	769.057	725.902	620.199	534.825
STAT	RSV1T004166	comp414860_c0_seq1_G	298.144	142.001	111.917	605.322	375.288	429.691	261.984	320.248
STAT	RSV1T004829	comp416238_c3_seq1_G	172.288	120.806	610.545	234.237	335.264	222.447	1.1617	162.049
STAT	RSV1T007257	comp418155_c0_seq1_G	328.779	407.396	720.163	448.136	446.049	391.162	272.141	414.323
T-box	RSV1T016564	comp365812_c0_seq1_G	141.586	650.922	151.867	271.836	0	400.655	111.986	345.187
T-box	RSV1T048835	comp390604_c2_seq1_G	0	418.934	436.769	0	0	0	0	53.864
T-box	RSV1T029938	comp395338_c1_seq1_G	0	27.802	0	0	315.642	915.468	427.493	16.783
T-box	RSV1T058585	comp395338_c4_seq1_G	0	0	136.154	372.579	0	34.358	0	202.985
T-box	RSV1T016465	comp395338_c5_seq1_G	351.539	0	251.393	0	300.371	517.336	0	734.721
T-box	RSV1T004519	comp400457_c0_seq1_G	676.568	129.684	116.808	342.149	169.373	108.241	215.854	190.961
T-box	RSV1T000472	comp404073_c0_seq1_G	970.788	224.684	148.705	158.058	106.271	236.515	347.287	301.028
T-box	RSV1T007782	comp404494_c0_seq1_G	684.083	252.843	610.978	657.344	808.664	1.0752	113.824	390.233
T-box	RSV1T003445	comp404805_c0_seq1_G	291.177	353.044	453.464	165.731	3.7643	500.829	366.995	374.228
T-box	RSV1T005375	comp405187_c0_seq1_G	123.647	143.748	157.475	157.307	182.891	2.3649	334.108	140.744
T-box	RSV1T009921	comp407245_c1_seq1_G	262.848	16.462	943.252	395.658	136.709	149.636	696.583	338.347
T-box	RSV1T006351	comp409816_c2_seq1_G	341.754	267.205	491.537	463.494	465.479	724.419	160.785	81.399
T-box	RSV1T006239	comp412372_c0_seq1_G	403.014	661.736	113.566	323.503	718.236	920.046	633.689	118.119
T-box	RSV1T002773	comp415129_c0_seq1_G	355.578	137.798	450.898	198.565	222.225	4.827	383.167	168.533
T-box	RSV1T002063	comp415568_c0_seq1_G	340.679	820.322	546.735	183.431	350.723	155.985	860.439	461.219
T-box	RSV1T003118	comp419376_c1_seq1_G	1.9662	3.1944	165.386	374.012	251.473	254.969	405.157	377.974
T-box	RSV1T000206	comp422320_c0_seq1_G	430.855	545.714	107.518	855.034	873.578	63.863	707.697	875.597
TEA	RSV1T004017	comp405949_c1_seq1_G	5.307	7.2149	655.386	687.649	626.917	538.123	6.0934	600.696
TEA	RSV1T015717	comp409633_c5_seq1_G	400.894	705.692	215.118	186.227	908.777	151.389	740.425	1.2348
TF_bZIP	RSV1T070584	comp343587_c0_seq1_G	3.3927	0	0	0	208.167	0	0	0
TF_bZIP	RSV1T032752	comp363299_c0_seq1_G	962.857	452.651	609.529	416.372	366.606	318.538	297.697	323.781
TF_bZIP	RSV1T019433	comp378849_c0_seq1_G	12.9822	189.756	719.449	10.3373	10.9961	131.312	131.948	11.3118
TF_bZIP	RSV1T021130	comp390058_c0_seq1_G	0	328.496	172.352	921.727	261.905	108.901	0	4.682
TF_bZIP	RSV1T053053	comp394046_c1_seq1_G	0	0	122.339	0	375.357	0	0	319.399
TF_bZIP	RSV1T074341	comp394046_c2_seq1_G	0	698.696	0	0	0	0	948.869	531.069
TF_bZIP	RSV1T024539	comp394063_c0_seq1_G	282.702	2.8513	222.157	303.516	213.174	188.606	270.204	177.583
TF_bZIP	RSV1T012307	comp394757_c0_seq1_G	174.812	957.037	214.317	937.529	252.538	295.304	256.669	997.423
TF_bZIP	RSV1T008657	comp396962_c0_seq1_G	179.999	267.401	11.6135	25.96	131.372	143.316	221.521	23.254
TF_bZIP	RSV1T019058	comp398976_c0_seq1_G	148.142	141.206	12.1701	143.121	12.6254	130.035	193.558	142.604
TF_bZIP	RSV1T032983	comp399055_c1_seq1_G	974.289	0	137.017	360.893	593.316	644.328	100.368	392.896
TF_bZIP	RSV1T013140	comp399599_c0_seq1_G	539.955	413.981	464.687	178.922	470.275	512.047	647.618	486.848
TF_bZIP	RSV1T012509	comp399952_c0_seq1_G	127.623	136.096	156.279	136.839	192.613	1.1178	379.814	102.392
TF_bZIP	RSV1T008815	comp400986_c0_seq1_G	11.9401	140.005	858.826	10.1987	11.643	11.9562	143.717	11.7409
TF_bZIP	RSV1T008590	comp402056_c1_seq1_G	481.966	3.8887	737.632	575.438	491.937	452.473	389.787	406.878
TF_bZIP	RSV1T076827	comp402075_c0_seq1_G	0	378.608	0	0	0	0	0	198.995
TF_bZIP	RSV1T013511	comp402417_c0_seq1_G	263.327	215.641	444.753	215.774	305.819	353.042	303.169	198.135
TF_bZIP	RSV1T026106	comp403010_c1_seq1_G	3.1861	807.944	197.679	333.733	117.385	889.626	484.269	227.054
TF_bZIP	RSV1T002877	comp403863_c0_seq1_G	553.078	833.443	23.092	330.389	164.554	215.124	824.245	336.122
TF_bZIP	RSV1T019323	comp404887_c3_seq1_G	687.309	321.268	797.004	903.183	532.517	339.248	36.137	536.226
TF_bZIP	RSV1T004742	comp405915_c0_seq1_G	804.996	238.463	9.584	145.747	1.1291	792.907	166.769	724.571
TF_bZIP	RSV1T019280	comp406532_c0_seq1_G	612.359	564.843	10.2373	630.298	544.145	5.7978	666.475	632.596
TF_bZIP	RSV1T005746	comp408539_c2_seq1_G	7.1666	812.038	571.791	728.624	584.408	654.633	10.04	777.789
TF_bZIP	RSV1T007803	comp409972_c0_seq1_G	205.873	113.464	197.638	912.897	205.764	206.039	197.495	973.763
TF_bZIP	RSV1T021797	comp409996_c1_seq1_G	808.333	994.373	827.483	576.827	546.646	795.364	423.779	101.157
TF_bZIP	RSV1T010302	comp410189_c3_seq1_G	279.211	489.153	622.089	402.227	530.414	604.879	391.365	7.2225
TF_bZIP	RSV1T008234	comp411224_c2_seq1_G	168.471	346.845	238.345	2.87	121.089	204.415	138.147	288.126
TF_bZIP	RSV1T012086	comp411343_c3_seq1_G	464.734	269.647	1.5734	531.753	583.383	909.732	1.1751	435.875
TF_bZIP	RSV1T010784	comp411360_c0_seq1_G	958.441	220.333	338.775	462.571	145.829	74.477	118.879	273.866
TF_bZIP	RSV1T004636	comp411934_c0_seq1_G	987.993	11.0969	11.5624	143.202	11.545	894.076	11.745	132.938
TF_bZIP	RSV1T002726	comp411939_c0_seq1_G	131.858	178.426	157.172	231.621	122.713	729.577	141.526	223.053
TF_bZIP	RSV1T017760	comp412413_c0_seq1_G	103.908	497.657	439.935	250.759	131.387	121.806	158.095	206.041
TF_bZIP	RSV1T022221	comp412469_c0_seq1_G	571.202	563.712	321.597	1.7772	184.529	192.582	1.1972	157.624
TF_bZIP	RSV1T005808	comp412597_c2_seq1_G	175.275	218.638	403.707	450.003	255.873	201.894	1.5659	301.727
TF_bZIP	RSV1T036398	comp412941_c1_seq1_G	116.853	859.199	817.398	428.104	530.389	510.994	119.511	132.061
TF_bZIP	RSV1T009861	comp414054_c0_seq1_G	147.083	279.414	935.062	241.872	10.1982	134.176	176.047	143.882
TF_bZIP	RSV1T004805	comp414542_c1_seq1_G	625.533	535.459	59.864	499.986	664.777	621.326	743.701	419.203
TF_bZIP	RSV1T004097	comp414672_c0_seq1_G	605.614	688.137	152.044	777.245	463.802	279.851	561.977	827.713
TF_bZIP	RSV1T011631	comp415057_c8_seq1_G	450.009	184.343	448.202	119.129	467.628	170.559	291.174	2.7684
TF_bZIP	RSV1T004676	comp415180_c0_seq1_G	355.201	687.027	600.136	813.055	4.2325	482.948	518.258	688.673
TF_bZIP	RSV1T013290	comp416831_c0_seq1_G	168.713	306.943	308.251	119.283	372.171	478.932	743.414	904.856
TF_bZIP	RSV1T008566	comp416842_c0_seq1_G	305.432	336.754	611.338	659.356	433.841	379.532	3.2823	386.518
TF_bZIP	RSV1T008567	comp416933_c0_seq1_G	230.552	173.765	309.915	222.755	221.536	305.422	309.414	2.6322
TF_bZIP	RSV1T000625	comp417097_c2_seq1_G	157.421	211.385	572.033	525.268	257.162	225.556	979.212	334.627
TF_bZIP	RSV1T011202	comp417354_c3_seq1_G	533.385	159.733	67.459	309.032	517.456	438.305	681.749	217.106
TF_bZIP	RSV1T005599	comp417499_c3_seq1_G	53.183	395.126	138.759	462.572	403.951	815.527	823.616	546.285
TF_bZIP	RSV1T006384	comp417677_c0_seq1_G	895.574	305.783	602.715	3.231	5.1128	8.304	12.1995	373.481
TF_bZIP	RSV1T005953	comp418431_c2_seq1_G	174.034	275.233	186.664	291.789	186.888	15.081	189.933	300.854
TF_bZIP	RSV1T003724	comp419461_c2_seq1_G	455.175	800.278	185.021	249.833	111.685	970.537	89.006	155.496
TF_bZIP	RSV1T000426	comp419580_c2_seq1_G	136.467	214.089	153.266	215.921	132.297	1.2894	162.428	266.127
TF_bZIP	RSV1T007049	comp419729_c11_seq1_G	210.081	783.744	577.667	107.817	184.491	233.727	143.808	403.368
TF_bZIP	RSV1T008351	comp419772_c2_seq1_G	108.168	270.703	915.619	239.618	235.282	235.584	440.665	152.128
TF_bZIP	RSV1T007359	comp419778_c4_seq1_G	163.999	136.367	119.837	111.088	134.016	152.398	228.103	124.384
TF_bZIP	RSV1T009513	comp420095_c2_seq1_G	15.732	241.376	13.896	22.099	11.7138	154.304	216.048	242.903
TF_bZIP	RSV1T001104	comp420945_c0_seq1_G	902.454	12.3777	925.595	11.6104	10.0753	926.649	9.1614	12.4978
TF_bZIP	RSV1T023353	comp421502_c9_seq1_G	195.344	356.396	465.154	582.692	315.212	273.021	267.488	409.528
TF_bZIP	RSV1T045232	comp61196_c0_seq1_G	0	0	496.932	319.405	0	0	0	115.944
TF_Otx	RSV1T008717	comp395958_c0_seq1_G	133.825	465.565	200.805	485.052	260.399	1.3429	364.453	374.876
TF_Otx	RSV1T008402	comp410043_c0_seq1_G	557.509	973.402	623.628	376.505	819.034	509.248	552.391	845.502
TF_Otx	RSV1T009996	comp417701_c2_seq1_G	250.776	471.921	323.652	376.047	305.472	300.543	552.641	569.903
TFB2	RSV1T008235	comp412927_c0_seq1_G	848.097	994.724	9.3092	999.553	693.647	707.086	857.321	989.591
THAP	RSV1T066051	comp364711_c0_seq1_G	567.534	275.173	0	0	187.679	0	0	0
THAP	RSV1T013565	comp384366_c0_seq1_G	265.003	13.563	11.5139	10.5294	10.5262	132.695	235.058	11.3
THAP	RSV1T037937	comp389278_c0_seq1_G	815.217	348.687	658.856	262.135	340.809	566.471	900.424	245.235
THAP	RSV1T010675	comp389314_c0_seq1_G	464.095	633.976	199.782	149.582	108.574	528.107	491.721	325.604
THAP	RSV1T057267	comp396113_c1_seq1_G	0	102.222	212.307	368.212	227.347	161.229	608.903	267.452
THAP	RSV1T021545	comp396200_c0_seq1_G	379.438	229.932	200.228	11.6619	264.543	283.817	380.269	11.0814
THAP	RSV1T008368	comp402819_c0_seq1_G	387.042	304.286	389.173	262.571	287.098	220.584	390.154	571.545
THAP	RSV1T009469	comp408164_c1_seq1_G	338.186	41.887	348.987	641.167	461.836	674.064	403.427	282.101
THAP	RSV1T020148	comp410421_c0_seq1_G	1.5883	178.851	326.854	210.765	291.595	184.119	338.494	185.415
THAP	RSV1T004949	comp411989_c3_seq1_G	244.428	218.853	541.713	383.132	306.774	256.509	255.343	280.659
THAP	RSV1T010746	comp413065_c0_seq1_G	123.474	811.515	310.885	165.185	183.487	196.168	138.224	183.053
THAP	RSV1T006746	comp414024_c1_seq1_G	904.207	876.989	10.148	806.659	677.596	11.3765	153.551	10.4187
THAP	RSV1T019315	comp414525_c4_seq1_G	986.973	119.621	205.169	183.187	964.192	823.041	157.937	136.896
THAP	RSV1T000867	comp414998_c1_seq1_G	401.509	431.279	430.864	507.035	338.056	384.518	423.396	477.896
THAP	RSV1T005482	comp415436_c0_seq1_G	112.877	209.075	995.637	143.309	154.163	1.6156	163.161	122.018
THAP	RSV1T014047	comp415843_c1_seq1_G	148.213	111.189	201.684	1.9987	1.7531	114.364	1.3785	176.104
THAP	RSV1T007033	comp417664_c0_seq1_G	242.659	331.938	39.858	235.456	460.453	435.031	533.775	512.519
THAP	RSV1T027448	comp417703_c0_seq1_G	646.557	0	152.594	0	110.278	800.492	523.043	195.975
THAP	RSV1T005305	comp417868_c1_seq1_G	814.026	125.599	936.609	131.364	166.663	108.185	130.578	1.461
THAP	RSV1T009169	comp418823_c1_seq1_G	682.049	565.008	132.066	507.042	101.626	541.534	263.038	856.818
THAP	RSV1T015616	comp420896_c1_seq1_G	284.987	250.658	671.014	452.325	574.395	488.097	4.8968	399.865
THAP	RSV1T001530	comp422357_c0_seq1_G	643.639	870.302	457.364	593.836	57.249	717.161	722.842	652.438
THR-like	RSV1T072683	comp377521_c0_seq1_G	0	0	0	0	0	0	0	0
THR-like	RSV1T042468	comp377521_c2_seq1_G	0	0	10.954	283.413	118.212	170.142	0	0
THR-like	RSV1T035271	comp383735_c0_seq1_G	220.517	738.121	46.358	0	0	0	226.085	73.571
THR-like	RSV1T009166	comp390806_c0_seq1_G	135.996	692.135	144.828	720.533	971.089	12.1963	982.007	702.881
THR-like	RSV1T011198	comp401343_c0_seq1_G	193.518	181.703	867.528	109.088	754.308	550.288	2.562	373.152
THR-like	RSV1T007972	comp404493_c0_seq1_G	924.408	231.922	11.3681	186.029	12.8279	12.4423	151.844	184.264
THR-like	RSV1T006283	comp408312_c0_seq1_G	419.004	627.551	450.054	382.237	503.275	553.973	415.929	692.967
THR-like	RSV1T009008	comp408796_c0_seq1_G	136.686	655.342	459.952	160.708	183.125	195.243	212.059	831.538
THR-like	RSV1T011842	comp409043_c4_seq1_G	11.2719	247.837	606.176	588.379	842.773	883.157	585.895	640.385
THR-like	RSV1T011496	comp416130_c0_seq1_G	252.238	194.174	283.758	668.912	55.897	143.419	290.664	918.711
THR-like	RSV1T009771	comp416814_c0_seq1_G	153.713	177.512	6.107	391.124	170.606	101.075	137.713	33.447
THR-like	RSV1T010572	comp418773_c2_seq1_G	467.094	540.658	711.553	440.573	450.409	487.049	341.335	287.383
THR-like	RSV1T002965	comp421202_c4_seq1_G	106.521	109.824	394.682	233.683	149.237	147.504	823.525	157.665
THR-like	RSV1T005381	comp421214_c7_seq1_G	10.1189	12.6768	999.844	10.1659	815.733	12.1521	888.637	12.9657
THR-like	RSV1T004509	comp421532_c1_seq1_G	175.618	110.975	65.111	350.349	317.055	416.818	416.635	314.571
TSC22	RSV1T004499	comp404822_c0_seq1_G	321.305	211.639	575.903	227.578	320.015	3.1318	404.876	283.882
TSC22	RSV1T000748	comp417164_c0_seq1_G	493.557	457.546	966.882	89.139	566.815	661.248	42.246	650.023
TSC22	RSV1T079826	comp42169_c0_seq1_G	422.986	0	0	850.527	158.255	0	0	845.406
Tub	RSV1T013749	comp399757_c0_seq1_G	754.889	970.404	561.538	335.723	112.991	428.415	583.182	771.406
Tub	RSV1T003256	comp410837_c0_seq1_G	116.489	877.573	64.558	28.732	209.732	173.196	991.784	436.133
Tub	RSV1T005017	comp411596_c1_seq1_G	158.953	306.779	310.005	425.953	230.719	302.635	360.819	471.663
Tub	RSV1T001167	comp412559_c2_seq1_G	19.801	342.037	490.758	376.132	273.143	235.908	160.387	442.995
Tub	RSV1T015674	comp412559_c3_seq1_G	0	0	238.252	213.373	181.172	113.178	0	278.688
Tub	RSV1T012473	comp414010_c0_seq1_G	132.597	470.586	399.198	801.881	268.554	271.203	168.374	557.082
ZBTB	RSV1T052407	comp397460_c0_seq1_G	0	489.202	0	142.709	0	0	0	621.796
ZBTB	RSV1T011684	comp400202_c0_seq1_G	225.968	239.981	486.117	517.328	254.375	142.735	159.496	42.229
ZBTB	RSV1T063742	comp400370_c0_seq1_G	0	881.599	0	241.596	0	0	0	1.3168
ZBTB	RSV1T022497	comp400370_c1_seq1_G	116.451	1.3285	527.383	502.925	981.068	654.079	609.953	802.904
ZBTB	RSV1T007467	comp401610_c0_seq1_G	900.891	73.929	466.038	186.409	182.973	205.495	114.771	35.504
ZBTB	RSV1T061479	comp403096_c2_seq1_G	0	256.484	159.305	472.064	283.195	0	755.637	210.469
ZBTB	RSV1T001579	comp403825_c1_seq1_G	11.7021	142.152	668.886	8.2427	801.268	10.0705	135.722	941.208
ZBTB	RSV1T004500	comp406249_c0_seq1_G	149.852	436.216	167.041	372.003	307.341	155.819	346.011	3.0484
ZBTB	RSV1T006965	comp408872_c0_seq1_G	561.962	727.469	645.411	501.821	614.195	611.642	735.908	678.451
ZBTB	RSV1T004938	comp409887_c1_seq1_G	525.078	722.676	440.938	447.907	429.558	419.902	629.181	352.345
ZBTB	RSV1T002888	comp409895_c0_seq1_G	254.828	299.513	271.171	336.196	497.351	342.218	684.048	376.854
ZBTB	RSV1T011117	comp410048_c4_seq1_G	384.768	837.529	810.728	588.772	656.182	656.516	155.375	1.3828
ZBTB	RSV1T005709	comp410370_c1_seq1_G	118.096	182.611	296.642	240.381	196.659	204.899	193.962	207.565
ZBTB	RSV1T008553	comp411102_c2_seq1_G	275.609	242.231	593.789	686.708	261.286	560.903	543.048	664.346
ZBTB	RSV1T004528	comp411206_c0_seq1_G	109.713	169.373	409.233	119.431	635.776	479.825	662.606	1.4145
ZBTB	RSV1T008647	comp411480_c2_seq1_G	793.931	420.591	698.421	897.411	402.879	316.667	400.081	488.356
ZBTB	RSV1T009993	comp411702_c0_seq1_G	296.972	272.031	383.646	279.552	2.7115	2.8802	328.786	294.991
ZBTB	RSV1T001224	comp411744_c4_seq1_G	708.096	723.899	854.312	708.982	638.931	758.528	607.831	5.5888
ZBTB	RSV1T013610	comp413303_c1_seq1_G	258.563	940.682	127.602	138.441	147.597	107.623	789.749	164.743
ZBTB	RSV1T016805	comp413318_c1_seq1_G	682.545	154.124	236.295	117.213	150.645	280.503	174.233	202.625
ZBTB	RSV1T014440	comp413658_c0_seq1_G	274.722	187.322	480.842	568.152	42.744	380.867	290.259	916.913
ZBTB	RSV1T004554	comp414465_c0_seq1_G	380.258	139.451	153.379	211.313	584.331	403.493	111.207	479.127
ZBTB	RSV1T004098	comp415594_c4_seq1_G	184.261	142.921	266.078	269.946	154.265	129.615	198.748	271.053
ZBTB	RSV1T008901	comp415872_c2_seq1_G	748.139	157.552	246.822	173.663	295.153	239.604	154.427	295.593
ZBTB	RSV1T005616	comp416005_c0_seq1_G	319.571	447.778	149.906	758.945	654.415	330.167	194.078	697.269
ZBTB	RSV1T010582	comp416158_c2_seq1_G	921.415	377.624	661.111	668.274	269.469	786.436	414.939	549.542
ZBTB	RSV1T007942	comp416476_c2_seq1_G	692.193	716.317	159.922	822.244	905.856	447.933	456.684	143.447
ZBTB	RSV1T001370	comp416869_c4_seq1_G	676.271	617.062	641.343	675.769	536.516	6.4627	701.929	611.792
ZBTB	RSV1T001205	comp417558_c0_seq1_G	426.335	6.483	532.172	672.165	610.383	552.754	551.052	718.455
ZBTB	RSV1T004316	comp418354_c0_seq1_G	122.804	940.183	930.992	710.725	898.834	830.055	143.256	708.274
ZBTB	RSV1T000503	comp418409_c0_seq1_G	123.374	984.145	177.862	286.423	532.141	353.605	723.682	138.152
ZBTB	RSV1T004740	comp418592_c3_seq1_G	818.322	911.434	1.0675	128.567	95.475	107.763	575.186	134.054
ZBTB	RSV1T001681	comp418689_c0_seq1_G	883.089	113.007	164.206	211.481	124.258	825.434	106.558	221.233
ZBTB	RSV1T006926	comp418739_c2_seq1_G	121.878	962.786	214.652	196.565	1.2206	178.226	131.257	1.8976
ZBTB	RSV1T006891	comp419139_c0_seq1_G	923.485	830.517	108.154	107.322	100.223	956.105	744.648	104.763
ZBTB	RSV1T004540	comp419356_c3_seq1_G	145.121	153.194	247.814	177.622	224.937	2.1233	162.985	180.872
ZBTB	RSV1T025262	comp419542_c2_seq1_G	276.832	387.473	714.469	4.1206	3.3417	337.798	380.829	435.606
ZBTB	RSV1T004429	comp419631_c1_seq1_G	350.934	514.419	640.786	634.871	368.867	318.395	360.409	615.338
ZBTB	RSV1T000968	comp420405_c3_seq1_G	299.911	513.997	108.592	785.484	517.208	257.724	463.553	647.777
ZBTB	RSV1T000859	comp420736_c0_seq1_G	209.731	416.486	1.2766	961.926	561.292	513.819	717.022	962.999
ZBTB	RSV1T002725	comp421278_c0_seq1_G	243.117	356.017	589.629	539.607	435.728	318.952	296.782	453.626
ZBTB	RSV1T000747	comp421384_c0_seq1_G	159.649	289.301	991.763	238.734	161.188	135.652	163.101	261.492
ZBTB	RSV1T007539	comp421758_c0_seq1_G	707.042	917.408	664.284	761.921	608.938	951.079	103.928	931.304
ZBTB	RSV1T001408	comp421783_c2_seq1_G	408.841	357.791	425.348	363.113	360.761	386.981	501.353	325.234
ZBTB	RSV1T008999	comp422075_c0_seq1_G	326.091	891.499	340.965	269.777	114.539	167.187	583.667	236.326
zf-BED	RSV1T064820	comp310622_c0_seq1_G	0	0	0	257.826	347.123	0	922.272	0
zf-BED	RSV1T065174	comp342111_c0_seq1_G	0	0	200.566	157.722	0	0	0	859.796
zf-BED	RSV1T028617	comp375345_c0_seq1_G	0	103.831	0	865.312	176.915	171.135	479.354	313.992
zf-BED	RSV1T007389	comp403698_c0_seq1_G	895.386	31.841	193.002	266.343	251.808	490.198	190.124	277.273
zf-BED	RSV1T004699	comp404645_c2_seq1_G	137.999	188.927	357.353	554.634	194.309	252.288	117.395	331.023
zf-BED	RSV1T002438	comp415580_c0_seq1_G	272.343	344.065	6.7027	4.2512	442.784	325.874	464.197	527.824
zf-BED	RSV1T018369	comp417178_c0_seq1_G	241.082	41.004	344.332	76.926	405.072	363.088	253.778	390.741
zf-BED	RSV1T007776	comp417725_c3_seq1_G	35.097	505.233	623.701	358.232	692.521	547.649	105.879	857.749
zf-BED	RSV1T001697	comp418088_c0_seq1_G	330.533	403.509	4.7939	432.107	386.328	270.922	460.841	404.458
zf-BED	RSV1T000301	comp418210_c1_seq1_G	306.022	495.791	654.319	755.175	681.553	484.107	534.762	478.899
zf-BED	RSV1T027174	comp421548_c0_seq1_G	706.035	476.972	400.048	398.378	216.848	0	734.689	19.274
zf-BED	RSV1T077838	comp4293680_c0_seq1_G	0	0	435.514	665.469	110.719	140.798	0	0
zf-C2H2	RSV1T049247	comp236418_c0_seq1_G	357.618	0	148.507	0	575.248	663.222	0	0
zf-C2H2	RSV1T078859	comp313777_c1_seq1_G	493.898	427.159	45.78	212.107	372.898	991.198	149.454	183.218
zf-C2H2	RSV1T078143	comp318727_c1_seq1_G	8.3168	0	0	209.874	0	0	597.703	306.988
zf-C2H2	RSV1T060742	comp342058_c1_seq1_G	0	0	0	124.757	547.191	0	0	0
zf-C2H2	RSV1T081405	comp343468_c0_seq1_G	19.097	0	398.763	0	214.971	0	257.853	232.333
zf-C2H2	RSV1T072034	comp363009_c0_seq1_G	0	0	0	811.146	586.477	0	0	132.823
zf-C2H2	RSV1T025112	comp363312_c0_seq1_G	6.8577	11.8995	632.833	710.841	10.3675	551.026	813.446	8.9348
zf-C2H2	RSV1T049181	comp363792_c1_seq1_G	433.815	141.751	0	37.612	0	227.594	855.683	682.746
zf-C2H2	RSV1T043912	comp364193_c0_seq1_G	112.175	81.815	590.264	491.379	554.696	732.267	130.554	582.145
zf-C2H2	RSV1T087073	comp368995_c0_seq1_G	0	0	218.994	150.499	69.32	340.331	0	291.782
zf-C2H2	RSV1T039263	comp370086_c0_seq1_G	148.402	898.094	375.669	0	608.839	0	0	35.516
zf-C2H2	RSV1T055199	comp370086_c1_seq1_G	490.552	742.429	771.871	0	124.162	206.015	0	700.048
zf-C2H2	RSV1T012544	comp370998_c2_seq1_G	401.726	297.455	298.077	193.264	314.166	34.65	213.243	271.941
zf-C2H2	RSV1T033538	comp374229_c0_seq1_G	191.012	674.509	162.453	0	114.676	110.664	517.224	87.685
zf-C2H2	RSV1T051870	comp374537_c0_seq1_G	0	0	497.897	0	535.025	0	479.242	304.416
zf-C2H2	RSV1T013011	comp377441_c0_seq1_G	617.588	323.951	596.674	266.255	4.8092	682.646	12.7443	287.669
zf-C2H2	RSV1T026306	comp377624_c0_seq1_G	134.495	454.652	524.396	253.454	103.383	0	350.327	2.759
zf-C2H2	RSV1T031857	comp378748_c0_seq1_G	915.586	184.669	141.861	397	209.483	0	0	246.969
zf-C2H2	RSV1T026708	comp386495_c0_seq1_G	440.492	827.985	619.393	984.842	481.194	483.783	480.177	653.584
zf-C2H2	RSV1T013295	comp388006_c0_seq1_G	720.337	641.179	136.892	551.602	628.739	7.6681	690.356	653.511
zf-C2H2	RSV1T068142	comp388414_c0_seq1_G	0	794.209	163.075	0	129.105	0	568.561	339.898
zf-C2H2	RSV1T073708	comp388414_c1_seq1_G	0	0	396.857	0	0	0	0	0
zf-C2H2	RSV1T015565	comp388808_c0_seq1_G	10.4379	11.8851	12.2193	967.416	158.675	151.578	132.142	10.207
zf-C2H2	RSV1T026245	comp388836_c0_seq1_G	0	634.465	665.272	0	309.158	0	0	137.516
zf-C2H2	RSV1T087432	comp388963_c1_seq1_G	0	0	362.308	0	0	273.406	0	7.9551
zf-C2H2	RSV1T034334	comp389590_c2_seq1_G	807.746	956.248	817.133	11.5433	10.1967	622.409	11.2076	702.084
zf-C2H2	RSV1T049869	comp390329_c0_seq1_G	156.807	584.642	106.626	232.181	131.079	140.626	110.183	702.456
zf-C2H2	RSV1T057970	comp390457_c0_seq1_G	19.648	167.583	924.784	8.7004	11.0754	10.6835	214.465	12.0472
zf-C2H2	RSV1T072074	comp391689_c0_seq1_G	237.809	170.868	146.045	182.508	375.345	34.94	429.495	208.089
zf-C2H2	RSV1T038140	comp392983_c0_seq1_G	127.769	170.387	356.462	170.586	240.801	278.093	104.119	135.079
zf-C2H2	RSV1T085539	comp393077_c0_seq1_G	866.618	962.454	473.852	21.076	310.851	593.026	640.012	319.932
zf-C2H2	RSV1T007859	comp394349_c0_seq1_G	892.689	2.4161	196.392	199.555	164.133	975.452	165.813	306.156
zf-C2H2	RSV1T056975	comp394507_c0_seq1_G	0	100.761	0	692.312	448.377	0	0	754.283
zf-C2H2	RSV1T033781	comp394723_c0_seq1_G	162.847	184.324	1.7871	250.717	309.472	2.4635	387.313	232.011
zf-C2H2	RSV1T067017	comp395008_c0_seq1_G	975.323	146.501	365.373	12.5288	159.403	215.545	189.935	212.888
zf-C2H2	RSV1T012290	comp395347_c0_seq1_G	899.156	194.671	802.435	193.815	833.237	10.546	136.772	199.013
zf-C2H2	RSV1T034693	comp396067_c0_seq1_G	534.069	500.937	0	131.184	0	0	109.651	357.054
zf-C2H2	RSV1T061646	comp396517_c0_seq1_G	537.483	11.6477	13.931	605.648	12.5709	884.635	137.195	848.668
zf-C2H2	RSV1T022949	comp397184_c0_seq1_G	217.915	738.822	0	344.766	0	183.474	114.073	112.584
zf-C2H2	RSV1T028997	comp397867_c2_seq1_G	550.073	588.185	17.272	985.701	692.099	10.6518	11.9843	992.961
zf-C2H2	RSV1T025779	comp398070_c0_seq1_G	110.517	470.533	2.3057	298.495	200.031	443.171	325.398	440.655
zf-C2H2	RSV1T026143	comp398147_c1_seq1_G	319.645	10.4017	4.2967	162.784	245.755	312.351	312.301	983.937
zf-C2H2	RSV1T015520	comp398187_c0_seq1_G	757.281	919.956	706.797	780.782	112.614	559.625	163.351	133.215
zf-C2H2	RSV1T016187	comp399041_c0_seq1_G	137.898	187.882	394.529	860.923	321.417	195.188	691.016	648.728
zf-C2H2	RSV1T006856	comp399092_c1_seq1_G	749.968	108.426	211.918	112.483	772.499	583.439	115.854	127.222
zf-C2H2	RSV1T013730	comp399099_c1_seq1_G	0	118.658	498.445	391.133	676.998	131.636	919.527	506.799
zf-C2H2	RSV1T051244	comp399315_c0_seq1_G	0	139.499	403.618	381.334	225.608	743.769	233.252	148.342
zf-C2H2	RSV1T013549	comp399359_c0_seq1_G	400.527	390.322	840.318	386.039	445.409	162.392	151.246	460.182
zf-C2H2	RSV1T033551	comp399525_c0_seq1_G	100.532	222.588	635.687	929.328	214.062	210.261	279.301	1.6188
zf-C2H2	RSV1T038209	comp399673_c1_seq1_G	769.009	598.164	983.226	466.583	1.0627	278.915	0	677.352
zf-C2H2	RSV1T014251	comp400650_c0_seq1_G	514.696	593.187	553.946	365.209	498.824	416.605	419.848	416.426
zf-C2H2	RSV1T016761	comp400685_c0_seq1_G	0	270.846	499.542	346.154	1.5582	409.532	453.347	968.111
zf-C2H2	RSV1T024456	comp401079_c0_seq1_G	0	324.455	170.153	154.895	553.717	603.648	500.554	1.8917
zf-C2H2	RSV1T009460	comp401592_c0_seq1_G	887.282	154.469	909.934	1.718	166.506	117.901	109.766	158.786
zf-C2H2	RSV1T011258	comp401904_c0_seq1_G	306.054	275.336	27.248	229.082	274.561	29.202	288.894	202.155
zf-C2H2	RSV1T056990	comp402306_c2_seq1_G	315.131	806.088	125.586	259.617	896.754	127.244	270.257	113.142
zf-C2H2	RSV1T022544	comp402452_c2_seq1_G	180.669	252.303	242.012	195.196	114.895	226.812	228.211	263.758
zf-C2H2	RSV1T028211	comp402556_c2_seq1_G	45.077	608.414	37.202	145.632	161.286	250.788	468.266	46.026
zf-C2H2	RSV1T014187	comp402586_c0_seq1_G	170.938	380.389	317.848	238.748	233.342	224.564	253.534	318.533
zf-C2H2	RSV1T062485	comp402586_c2_seq1_G	130.604	0	561.137	338.068	149.463	209.995	0	24.565
zf-C2H2	RSV1T041012	comp402660_c0_seq1_G	118.017	156.677	225.174	318.765	309.443	175.153	179.018	173.547
zf-C2H2	RSV1T045107	comp402712_c0_seq1_G	232.776	354.041	1.4784	739.409	106.253	190.783	537.028	115.031
zf-C2H2	RSV1T073522	comp403030_c1_seq1_G	952.515	165.604	10.3534	136.013	806.026	179.967	262.067	544.669
zf-C2H2	RSV1T076609	comp403141_c0_seq1_G	980.686	155.991	0	592.835	662.354	0	10.8812	324.319
zf-C2H2	RSV1T040685	comp403228_c2_seq1_G	289.832	231.002	160.982	2.0906	152.115	140.928	220.031	104.334
zf-C2H2	RSV1T016896	comp403243_c0_seq1_G	868.244	56.661	775.907	740.534	365.191	532.153	122.049	113.347
zf-C2H2	RSV1T033109	comp403361_c2_seq1_G	353.261	586.278	469.112	3.8756	560.099	454.132	464.882	441.707
zf-C2H2	RSV1T013186	comp403392_c0_seq1_G	279.465	858.018	280.343	538.925	500.467	317.354	4.729	488.805
zf-C2H2	RSV1T011367	comp403508_c0_seq1_G	416.382	436.505	862.521	509.583	633.861	735.389	492.826	400.084
zf-C2H2	RSV1T014977	comp403529_c6_seq1_G	918.707	388.715	113.381	345.419	443.444	897.905	200.739	486.536
zf-C2H2	RSV1T008677	comp403585_c0_seq1_G	298.591	345.612	188.691	304.712	324.789	140.643	263.972	277.065
zf-C2H2	RSV1T046098	comp403646_c10_seq1_G	468.066	985.364	0	659.755	831.118	596.468	186.624	251.472
zf-C2H2	RSV1T014202	comp403646_c2_seq1_G	570.211	900.499	279.393	385.354	303.565	204.296	380.576	73.399
zf-C2H2	RSV1T032719	comp403646_c9_seq1_G	960.602	645.164	128.385	100.895	585.239	116.535	990.082	2.5199
zf-C2H2	RSV1T022406	comp403747_c2_seq1_G	788.897	463.816	134.756	123.284	893.647	118.179	110.204	134.195
zf-C2H2	RSV1T004579	comp403907_c0_seq1_G	803.651	220.989	171.472	193.395	136.394	172.772	141.956	200.869
zf-C2H2	RSV1T035553	comp404032_c1_seq1_G	33.528	149.583	704.557	342.187	169.367	244.885	114.518	745.101
zf-C2H2	RSV1T010844	comp404032_c2_seq1_G	241.032	3.9178	381.276	593.789	340.263	331.317	364.892	547.707
zf-C2H2	RSV1T018654	comp404032_c5_seq1_G	493.274	145.392	202.502	251.699	117.911	134.598	177.348	236.863
zf-C2H2	RSV1T010742	comp404032_c8_seq1_G	546.997	716.184	266.514	682.301	497.629	348.385	629.387	699.179
zf-C2H2	RSV1T012159	comp404048_c0_seq1_G	10.3603	11.3786	12.2116	10.0597	165.686	11.1978	10.3058	10.9489
zf-C2H2	RSV1T006808	comp404135_c0_seq1_G	519.196	342.141	6.2678	24.086	816.736	718.262	866.779	250.073
zf-C2H2	RSV1T010489	comp404168_c1_seq1_G	822.348	950.262	850.672	814.469	10.8498	967.118	11.0622	985.836
zf-C2H2	RSV1T057575	comp404191_c1_seq1_G	162.554	248.941	323.085	479.681	368.953	163.462	308.734	580.707
zf-C2H2	RSV1T008430	comp404219_c0_seq1_G	952.607	172.593	8.6604	184.504	885.236	790.454	139.729	144.099
zf-C2H2	RSV1T008152	comp404681_c2_seq1_G	578.724	564.334	143.994	247.891	709.353	448.385	589.011	776.768
zf-C2H2	RSV1T011740	comp404681_c3_seq1_G	367.599	1.1634	824.915	630.208	908.557	112.686	103.604	100.589
zf-C2H2	RSV1T005538	comp404862_c1_seq1_G	331.301	644.943	299.139	439.967	358.407	293.681	4.8878	451.108
zf-C2H2	RSV1T010285	comp404893_c0_seq1_G	629.786	895.802	652.079	732.509	798.263	729.676	903.451	762.515
zf-C2H2	RSV1T060511	comp405560_c1_seq1_G	10.4286	175.119	12.095	962.362	180.254	10.6255	826.318	937.183
zf-C2H2	RSV1T049769	comp405750_c1_seq1_G	178.235	10.1785	4.8494	513.489	700.991	443.116	263.119	5.3131
zf-C2H2	RSV1T026084	comp405750_c6_seq1_G	444.009	542.254	291.349	999.644	453.511	362.694	442.063	335.519
zf-C2H2	RSV1T017045	comp405841_c0_seq1_G	314.448	562.659	658.663	565.888	550.735	4.3434	501.052	542.123
zf-C2H2	RSV1T010300	comp405932_c0_seq1_G	157.619	21.535	694.801	566.313	316.141	307.566	477.274	442.517
zf-C2H2	RSV1T065581	comp405934_c1_seq1_G	653.973	6.3051	14.021	182.319	7.2543	505.381	6.7389	876.991
zf-C2H2	RSV1T031363	comp405934_c7_seq1_G	267.512	113.969	502.727	1.0509	1.157	39.452	921.443	602.137
zf-C2H2	RSV1T057138	comp405937_c1_seq1_G	952.702	162.378	299.333	137.619	214.469	137.716	151.177	10.0592
zf-C2H2	RSV1T009490	comp406085_c0_seq1_G	283.669	3.8769	5.5164	4.0305	495.585	609.999	469.143	510.044
zf-C2H2	RSV1T001790	comp406126_c0_seq1_G	165.181	435.691	152.197	442.681	172.062	174.326	166.128	400.177
zf-C2H2	RSV1T015503	comp406126_c1_seq1_G	986.175	313.632	799.764	969.177	459.963	223.496	104.101	110.074
zf-C2H2	RSV1T081232	comp406202_c5_seq1_G	0	1.8513	24.795	0	6.1034	142.637	0	335.301
zf-C2H2	RSV1T052928	comp406285_c10_seq1_G	103.106	166.929	868.732	583.242	111.956	212.878	0	952.986
zf-C2H2	RSV1T015802	comp406301_c1_seq1_G	373.258	116.853	3.4402	297.293	522.668	479.956	709.731	201.652
zf-C2H2	RSV1T015532	comp406378_c0_seq1_G	428.372	179.647	235.786	422.377	179.301	597.405	626.094	413.751
zf-C2H2	RSV1T049119	comp406391_c0_seq1_G	0	126.938	441.102	49.916	316.448	453.003	212.883	271.827
zf-C2H2	RSV1T011345	comp406391_c2_seq1_G	342.289	300.503	350.709	503.961	476.459	30.587	776.767	154.267
zf-C2H2	RSV1T007801	comp406500_c1_seq1_G	592.441	658.278	518.701	981.352	390.416	37.999	589.537	67.731
zf-C2H2	RSV1T006389	comp406743_c0_seq1_G	538.537	234.452	76.249	190.134	153.062	175.086	128.291	333.391
zf-C2H2	RSV1T043958	comp406863_c5_seq1_G	135.559	548.418	432.471	753.649	6.9337	652.515	288.987	623.727
zf-C2H2	RSV1T048764	comp406882_c3_seq1_G	276.143	514.138	579.512	356.912	311.859	245.615	4.4064	402.126
zf-C2H2	RSV1T077787	comp406882_c9_seq1_G	224.256	539.903	6.5327	266.187	442.878	281.596	15.402	437.585
zf-C2H2	RSV1T011873	comp407159_c0_seq1_G	10.1037	922.561	4.9088	593.093	628.677	769.595	10.3457	682.964
zf-C2H2	RSV1T019632	comp407182_c1_seq1_G	394.458	536.272	812.987	837.311	101.844	988.579	414.655	142.784
zf-C2H2	RSV1T049219	comp407435_c5_seq1_G	216.907	326.027	591.067	877.612	174.904	910.377	128.352	191.169
zf-C2H2	RSV1T012466	comp407573_c3_seq1_G	98.122	110.407	142.571	66.539	194.185	964.277	109.443	137.414
zf-C2H2	RSV1T017575	comp407643_c5_seq1_G	113.956	0	461.435	0	294.786	429.477	280.136	369.872
zf-C2H2	RSV1T064734	comp407774_c3_seq1_G	0	9.4031	2.9102	357.526	549.492	239.859	547.614	417.615
zf-C2H2	RSV1T016696	comp407798_c0_seq1_G	696.239	797.574	65.406	526.599	597.842	534.608	59.674	49.658
zf-C2H2	RSV1T002291	comp407856_c2_seq1_G	709.993	847.766	124.154	711.656	1.271	150.903	122.048	882.085
zf-C2H2	RSV1T009620	comp407887_c0_seq1_G	216.153	299.786	399.416	238.921	318.954	365.584	276.829	333.687
zf-C2H2	RSV1T006639	comp407895_c1_seq1_G	231.912	189.458	308.189	198.663	2.5165	321.772	386.336	245.592
zf-C2H2	RSV1T026994	comp407960_c0_seq1_G	700.012	614.859	942.162	114.145	112.896	390.309	874.304	167.266
zf-C2H2	RSV1T024916	comp407965_c2_seq1_G	923.911	212.656	113.702	108.691	180.245	310.205	327.993	219.726
zf-C2H2	RSV1T012842	comp408007_c0_seq1_G	185.364	221.356	918.189	248.922	121.007	195.077	230.698	206.056
zf-C2H2	RSV1T028898	comp408031_c10_seq1_G	171.892	3.425	883.621	204.844	137.649	138.925	267.543	1.699
zf-C2H2	RSV1T009621	comp408109_c0_seq1_G	577.834	155.011	135.187	127.056	128.584	138.922	113.454	142.794
zf-C2H2	RSV1T004435	comp408261_c0_seq1_G	229.344	2.5984	640.656	326.109	456.438	369.389	255.324	317.059
zf-C2H2	RSV1T008519	comp408276_c0_seq1_G	178.043	141.971	171.566	888.919	11.2339	141.393	210.977	932.966
zf-C2H2	RSV1T003599	comp408278_c0_seq1_G	995.041	143.758	188.625	172.442	151.011	119.328	158.816	215.097
zf-C2H2	RSV1T016852	comp408294_c1_seq1_G	237.928	3.8788	247.426	147.597	271.542	277.394	387.682	348.911
zf-C2H2	RSV1T065588	comp408326_c0_seq1_G	544.977	0	307.779	268.116	181.357	505.381	48.135	0
zf-C2H2	RSV1T014802	comp408326_c3_seq1_G	500.306	234.493	604.393	220.665	559.357	460.944	36.331	10.917
zf-C2H2	RSV1T070468	comp408374_c0_seq1_G	274.252	186.157	165.922	398.134	138.287	910.051	17.499	789.904
zf-C2H2	RSV1T066669	comp408374_c2_seq1_G	219.053	199.921	191.025	162.555	256.683	189.016	149.415	273.667
zf-C2H2	RSV1T006237	comp408395_c0_seq1_G	209.485	209.468	173.758	125.178	327.488	515.025	222.561	363.301
zf-C2H2	RSV1T001459	comp408479_c0_seq1_G	307.259	497.215	368.894	249.761	722.316	24.437	563.845	535.585
zf-C2H2	RSV1T012571	comp408505_c12_seq1_G	165.706	209.761	346.741	2.0803	295.617	203.455	2.3472	261.972
zf-C2H2	RSV1T060517	comp408505_c13_seq1_G	14.291	201.873	11.5911	962.362	182.944	182.152	161.671	153.966
zf-C2H2	RSV1T032299	comp408581_c2_seq1_G	122.021	151.373	125.522	313.551	100.145	207.227	580.936	170.676
zf-C2H2	RSV1T005027	comp408616_c1_seq1_G	159.231	255.276	311.577	289.109	206.437	158.955	149.459	239.781
zf-C2H2	RSV1T014727	comp408833_c0_seq1_G	105.831	114.594	167.129	201.705	104.104	1.7649	302.492	173.892
zf-C2H2	RSV1T006714	comp408836_c0_seq1_G	840.367	873.769	202.941	139.209	135.285	124.664	785.474	152.692
zf-C2H2	RSV1T040139	comp408893_c0_seq1_G	211.401	215.489	979.533	764.121	952.213	122.029	100.006	166.402
zf-C2H2	RSV1T008078	comp408925_c0_seq1_G	22.677	516.817	380.079	120.908	472.246	624.791	742.056	81.082
zf-C2H2	RSV1T004363	comp409069_c0_seq1_G	212.576	318.348	267.628	568.604	436.578	242.948	254.352	496.943
zf-C2H2	RSV1T007225	comp409346_c0_seq1_G	370.563	880.977	469.143	776.056	758.227	785.014	955.549	113.031
zf-C2H2	RSV1T008756	comp409428_c0_seq1_G	580.373	355.665	137.962	723.811	57.805	433.294	827.977	661.166
zf-C2H2	RSV1T009064	comp409485_c0_seq1_G	860.262	923.926	151.475	648.013	975.211	116.676	760.353	359.836
zf-C2H2	RSV1T047760	comp409543_c6_seq1_G	202.965	133.054	471.831	319.123	194.257	171.332	603.511	772.341
zf-C2H2	RSV1T014280	comp409596_c1_seq1_G	108.596	156.336	174.972	309.842	150.209	277.201	197.631	183.371
zf-C2H2	RSV1T022501	comp409783_c3_seq1_G	111.158	466.771	199.652	871.736	151.248	142.708	133.081	197.077
zf-C2H2	RSV1T006499	comp409860_c0_seq1_G	258.891	340.675	418.398	303.093	302.861	3.7827	488.713	451.832
zf-C2H2	RSV1T035008	comp409916_c1_seq1_G	130.211	14.534	608.584	798.826	576.139	952.343	556.605	0
zf-C2H2	RSV1T001091	comp409971_c0_seq1_G	740.595	903.591	599.048	777.792	510.513	814.667	9.8877	751.391
zf-C2H2	RSV1T042421	comp409978_c0_seq1_G	0	104.456	327.409	0	0	0	158.909	10.251
zf-C2H2	RSV1T003371	comp409978_c1_seq1_G	555.861	388.775	28.089	245.624	286.984	135.253	679.635	33.415
zf-C2H2	RSV1T002400	comp409985_c2_seq1_G	989.358	12.1579	10.1583	11.1467	11.3156	10.1426	11.1712	11.3589
zf-C2H2	RSV1T010649	comp410015_c0_seq1_G	615.853	871.342	714.281	870.122	673.456	632.312	495.527	799.203
zf-C2H2	RSV1T006478	comp410015_c1_seq1_G	839.632	131.772	3.3371	362.281	126.098	864.314	110.179	252.809
zf-C2H2	RSV1T007097	comp410116_c0_seq1_G	959.789	751.922	764.939	133.195	872.599	656.953	105.624	479.116
zf-C2H2	RSV1T009248	comp410162_c0_seq1_G	831.754	369.478	701.647	885.941	405.712	189.495	286.677	365.239
zf-C2H2	RSV1T014517	comp410236_c3_seq1_G	411.172	548.151	11.1168	466.704	8.5215	647.338	460.334	608.702
zf-C2H2	RSV1T010394	comp410267_c8_seq1_G	254.003	2.7421	305.943	258.841	346.697	330.404	269.177	302.408
zf-C2H2	RSV1T010754	comp410316_c0_seq1_G	769.237	125.776	836.185	139.735	836.155	127.316	106.196	155.355
zf-C2H2	RSV1T070071	comp410511_c1_seq1_G	303.557	235.522	137.024	986.881	168.792	883.874	137.139	10.3835
zf-C2H2	RSV1T011993	comp410589_c0_seq1_G	512.821	350.071	441.221	924.268	45.953	233.174	162.852	413.164
zf-C2H2	RSV1T015383	comp410729_c3_seq1_G	0	0	700.115	418.096	507.051	0	137.712	182.026
zf-C2H2	RSV1T007034	comp410729_c4_seq1_G	554.883	132.831	129.593	134.602	116.516	672.602	847.033	126.963
zf-C2H2	RSV1T027217	comp410729_c5_seq1_G	0	0	602.104	444.109	271.975	236.931	0	580.134
zf-C2H2	RSV1T009267	comp410843_c0_seq1_G	254.071	395.656	327.432	340.121	290.929	540.875	419.622	434.557
zf-C2H2	RSV1T000945	comp410895_c2_seq1_G	188.044	536.031	246.899	471.563	243.543	221.425	233.728	422.674
zf-C2H2	RSV1T009882	comp411020_c2_seq1_G	830.577	791.489	108.244	128.318	767.361	67.194	926.815	936.172
zf-C2H2	RSV1T019107	comp411027_c3_seq1_G	592.096	163.926	178.094	212.956	226.146	109.775	191.281	217.124
zf-C2H2	RSV1T029493	comp411131_c1_seq1_G	161.177	217.271	227.697	301.404	129.526	715.704	918.988	120.308
zf-C2H2	RSV1T005852	comp411281_c1_seq1_G	458.966	540.795	652.133	4.7755	564.377	573.756	446.386	615.136
zf-C2H2	RSV1T010587	comp411369_c1_seq1_G	622.304	1.3854	104.183	71.322	109.645	110.162	708.231	566.019
zf-C2H2	RSV1T010611	comp411540_c0_seq1_G	293.208	2.9016	279.944	217.299	289.876	270.611	225.056	278.621
zf-C2H2	RSV1T063454	comp411676_c1_seq1_G	139.466	863.622	594.876	213.595	4.4311	443.665	126.396	698.482
zf-C2H2	RSV1T011094	comp411893_c0_seq1_G	336.081	108.197	149.809	989.901	542.747	218.459	533.966	875.381
zf-C2H2	RSV1T048428	comp411893_c4_seq1_G	0	178.011	428.354	121.402	184.441	1.1008	165.489	396.663
zf-C2H2	RSV1T000666	comp411893_c5_seq1_G	1.1833	275.033	132.984	181.054	1.4887	130.265	188.905	207.463
zf-C2H2	RSV1T043055	comp412020_c5_seq1_G	227.821	215.295	404.817	242.146	315.445	279.277	147.286	4.9572
zf-C2H2	RSV1T069869	comp412052_c0_seq1_G	0	0	186.042	0	977.876	0	0	0
zf-C2H2	RSV1T048870	comp412052_c3_seq1_G	427.045	0	14.559	0	0	224.348	0	0
zf-C2H2	RSV1T002823	comp412052_c4_seq1_G	328.833	112.622	599.688	398.583	2.918	163.019	15.169	457.029
zf-C2H2	RSV1T039412	comp412052_c6_seq1_G	0	0	0	0	0	0	0	268
zf-C2H2	RSV1T022114	comp412418_c2_seq1_G	365.907	321.721	260.502	124.148	322.523	353.361	221.466	245.376
zf-C2H2	RSV1T010986	comp412497_c0_seq1_G	475.939	975.099	512.119	736.058	927.693	541.444	252.077	450.626
zf-C2H2	RSV1T003935	comp412497_c1_seq1_G	265.425	519.255	527.483	983.887	642.907	563.521	309.263	892.333
zf-C2H2	RSV1T003223	comp412692_c0_seq1_G	316.755	312.295	307.319	314.056	3.07	313.179	332.173	278.683
zf-C2H2	RSV1T002568	comp412703_c1_seq1_G	33.837	659.174	791.735	528.824	554.786	871.146	427.809	739.972
zf-C2H2	RSV1T013769	comp412768_c0_seq1_G	142.368	166.472	89.493	238.903	248.755	145.103	113.647	1.422
zf-C2H2	RSV1T007649	comp412792_c0_seq1_G	199.282	576.338	309.984	856.951	258.478	387.797	133.914	807.886
zf-C2H2	RSV1T001160	comp412866_c0_seq1_G	179.412	172.824	211.832	188.697	189.557	178.368	165.945	225.507
zf-C2H2	RSV1T020543	comp412867_c5_seq1_G	172.093	221.179	175.741	156.733	259.162	235.773	195.373	244.635
zf-C2H2	RSV1T007504	comp412880_c0_seq1_G	94.023	288.099	1.2003	256.037	162.428	107.231	940.576	240.488
zf-C2H2	RSV1T009130	comp412900_c0_seq1_G	803.225	132.313	816.246	234.025	343.999	412.948	146.351	138.931
zf-C2H2	RSV1T025685	comp412964_c6_seq1_G	193.801	305.915	274.972	690.912	149.099	288.824	471.624	442.407
zf-C2H2	RSV1T014971	comp412972_c3_seq1_G	715.405	444.522	827.049	219.277	743.433	882.866	8.7589	245.294
zf-C2H2	RSV1T004687	comp413036_c0_seq1_G	217.818	211.386	274.687	102.773	166.075	201.628	982.195	203.278
zf-C2H2	RSV1T005509	comp413060_c1_seq1_G	150.945	454.496	249.639	391.095	118.026	120.662	144.387	510.776
zf-C2H2	RSV1T006177	comp413096_c0_seq1_G	481.159	139.358	161.416	112.137	184.293	878.787	127.802	136.735
zf-C2H2	RSV1T014564	comp413240_c2_seq1_G	221.591	247.613	200.521	229.102	311.228	261.796	269.866	260.105
zf-C2H2	RSV1T012265	comp413240_c3_seq1_G	837.258	141.083	232.583	121.222	120.264	1.3678	251.982	144.764
zf-C2H2	RSV1T016377	comp413240_c4_seq1_G	188.539	145.074	2.3971	248.095	233.255	1.8183	2.8357	301.659
zf-C2H2	RSV1T011508	comp413261_c2_seq1_G	197.953	388.581	211.172	138.643	100.289	675.316	445.427	1.2488
zf-C2H2	RSV1T023453	comp413312_c0_seq1_G	730.533	228.538	559.392	238.031	147.394	157.595	176.385	116.015
zf-C2H2	RSV1T020882	comp413412_c3_seq1_G	0	0	0	151.196	736.336	375.092	349.691	131.659
zf-C2H2	RSV1T005780	comp413412_c5_seq1_G	30.952	47.653	289.302	851.886	629.168	530.105	230.245	894.425
zf-C2H2	RSV1T008199	comp413488_c4_seq1_G	184.609	232.327	250.801	225.883	233.606	23.069	214.142	258.329
zf-C2H2	RSV1T004996	comp413502_c0_seq1_G	900.593	121.324	364.986	224.189	175.534	178.001	1.5806	2.7525
zf-C2H2	RSV1T006179	comp413604_c0_seq1_G	171.613	186.543	230.595	193.125	203.098	184.911	201.075	244.089
zf-C2H2	RSV1T006046	comp413836_c5_seq1_G	209.094	213.509	387.189	238.964	3.3186	256.785	227.218	334.863
zf-C2H2	RSV1T001074	comp413845_c0_seq1_G	125.217	134.581	151.481	130.749	1.4298	154.968	130.992	149.958
zf-C2H2	RSV1T029262	comp413851_c5_seq1_G	317.981	444.833	791.979	535.506	444.308	467.941	305.047	545.172
zf-C2H2	RSV1T005567	comp413857_c3_seq1_G	242.583	340.303	892.856	464.502	545.316	387.821	359.336	488.439
zf-C2H2	RSV1T001426	comp413873_c0_seq1_G	482.977	778.191	122.688	804.507	71.711	143.625	704.242	9.955
zf-C2H2	RSV1T000706	comp413884_c2_seq1_G	124.017	141.096	165.498	192.512	203.022	135.892	138.044	167.031
zf-C2H2	RSV1T006900	comp413909_c0_seq1_G	404.102	481.364	520.527	449.761	373.295	457.156	4.2916	565.457
zf-C2H2	RSV1T003252	comp413937_c0_seq1_G	363.032	407.211	596.277	455.417	477.285	541.625	5.8573	424.134
zf-C2H2	RSV1T007040	comp414032_c0_seq1_G	780.634	961.057	89.756	109.971	908.126	811.419	700.016	141.671
zf-C2H2	RSV1T008811	comp414053_c4_seq1_G	427.944	946.188	500.617	696.769	583.436	558.602	682.006	759.753
zf-C2H2	RSV1T002215	comp414061_c3_seq1_G	144.167	305.922	178.783	308.323	175.647	197.085	192.974	293.788
zf-C2H2	RSV1T000986	comp414088_c0_seq1_G	230.824	3.3095	242.415	242.467	2.7909	284.347	369.869	327.447
zf-C2H2	RSV1T009379	comp414152_c0_seq1_G	96.917	614.637	743.452	670.512	58.344	611.243	884.103	562.529
zf-C2H2	RSV1T003591	comp414234_c1_seq1_G	642.756	175.231	140.512	206.966	130.989	637.893	645.214	242.378
zf-C2H2	RSV1T007245	comp414261_c0_seq1_G	971.358	280.222	178.935	233.015	211.105	219.589	2.5128	227.497
zf-C2H2	RSV1T010143	comp414401_c0_seq1_G	1.4239	217.354	367.231	124.844	137.107	709.175	200.442	104.641
zf-C2H2	RSV1T012114	comp414428_c2_seq1_G	269.021	293.108	615.705	2.7969	364.795	346.933	235.461	212.002
zf-C2H2	RSV1T029306	comp414444_c0_seq1_G	557.548	177.199	562.754	248.379	975.668	796.107	140.421	102.747
zf-C2H2	RSV1T003664	comp414627_c0_seq1_G	294.623	370.854	4.17	333.156	473.616	499.022	385.025	406.614
zf-C2H2	RSV1T030053	comp414741_c5_seq1_G	182.677	615.286	134.811	144.722	889.019	165.749	146.203	618.935
zf-C2H2	RSV1T001911	comp414787_c0_seq1_G	167.324	10.4419	226.709	858.326	267.339	206.704	395.722	577.733
zf-C2H2	RSV1T038831	comp414795_c4_seq1_G	11.4732	12.2111	183.757	143.725	162.829	11.7481	150.224	12.78
zf-C2H2	RSV1T083201	comp414903_c3_seq1_G	380.793	974.489	208.323	656.046	277.512	311.601	7.288	257.933
zf-C2H2	RSV1T020773	comp414963_c4_seq1_G	217.404	279.279	293.073	114.137	219.398	239.498	248.084	199.431
zf-C2H2	RSV1T007787	comp415117_c0_seq1_G	125.723	178.254	209.858	164.934	170.397	990.866	147.186	115.769
zf-C2H2	RSV1T003992	comp415667_c1_seq1_G	1.9458	217.694	2.489	202.113	228.895	213.713	206.997	177.769
zf-C2H2	RSV1T004664	comp415722_c2_seq1_G	125.074	336.824	252.111	262.846	156.976	113.076	204.619	270.551
zf-C2H2	RSV1T067060	comp415748_c0_seq1_G	0	0	376.673	0	199.253	0	0	635.486
zf-C2H2	RSV1T043337	comp415767_c1_seq1_G	988.131	304.906	216.114	293.757	110.439	105.904	993.021	959.653
zf-C2H2	RSV1T011046	comp415809_c4_seq1_G	693.328	188.577	692.847	12.7708	674.756	916.542	747.063	12.9941
zf-C2H2	RSV1T000193	comp415811_c0_seq1_G	223.729	610.622	438.229	964.892	39.589	354.947	485.941	810.362
zf-C2H2	RSV1T000985	comp415900_c1_seq1_G	62.586	111.138	608.532	131.984	833.417	114.907	980.598	123.882
zf-C2H2	RSV1T031214	comp416119_c0_seq1_G	530.413	0	143.318	109.716	202.467	978.119	274.129	0
zf-C2H2	RSV1T040636	comp416150_c3_seq1_G	0	57.554	280.766	182.335	173.262	109.248	248.538	151.266
zf-C2H2	RSV1T004074	comp416218_c0_seq1_G	2.1573	181.994	2.7348	180.738	206.991	190.822	218.557	299.134
zf-C2H2	RSV1T016245	comp416280_c0_seq1_G	1.1415	103.681	158.339	126.243	126.308	156.669	875.767	891.935
zf-C2H2	RSV1T002303	comp416391_c0_seq1_G	172.769	73.804	36.588	917.732	549.202	476.863	476.169	510.174
zf-C2H2	RSV1T007041	comp416404_c0_seq1_G	100.615	118.649	2.9794	201.988	185.691	203.844	184.215	254.032
zf-C2H2	RSV1T000544	comp416424_c3_seq1_G	200.536	677.616	300.001	563.801	384.245	258.085	326.844	572.923
zf-C2H2	RSV1T000898	comp416495_c0_seq1_G	945.442	211.028	143.122	201.271	123.526	126.811	123.444	284.967
zf-C2H2	RSV1T003596	comp416527_c0_seq1_G	776.388	113.809	378.011	238.514	150.966	166.456	169.096	213.321
zf-C2H2	RSV1T066301	comp416574_c1_seq1_G	241.699	184.549	670.374	497.081	303.816	147.833	302.049	462.852
zf-C2H2	RSV1T016448	comp416626_c0_seq1_G	347.428	222.304	1.556	175.213	294.411	313.852	3.2202	215.157
zf-C2H2	RSV1T002060	comp416638_c0_seq1_G	223.822	106.683	40.645	233.977	312.527	167.087	269.471	295.937
zf-C2H2	RSV1T004915	comp416761_c0_seq1_G	283.042	346.783	285.008	299.928	210.315	16.168	346.078	310.453
zf-C2H2	RSV1T009702	comp416850_c1_seq1_G	323.041	529.753	834.751	122.288	890.591	662.157	570.816	952.837
zf-C2H2	RSV1T007627	comp416872_c1_seq1_G	344.776	321.835	250.322	339.668	299.229	446.054	286.601	2.7341
zf-C2H2	RSV1T015827	comp417046_c0_seq1_G	239.143	479.648	573.496	420.764	248.671	247.997	259.472	439.181
zf-C2H2	RSV1T001919	comp417100_c3_seq1_G	174.182	280.869	431.546	4.2637	244.719	229.747	290.394	407.782
zf-C2H2	RSV1T008611	comp417205_c1_seq1_G	969.283	139.275	2.5144	199.327	155.978	901.735	125.918	116.814
zf-C2H2	RSV1T002576	comp417241_c2_seq1_G	412.884	660.751	962.464	902.915	39.899	797.645	410.034	755.223
zf-C2H2	RSV1T008335	comp417243_c0_seq1_G	22.606	237.093	309.904	26.072	251.519	251.744	319.291	280.774
zf-C2H2	RSV1T006696	comp417269_c0_seq1_G	1.7451	111.339	229.142	955.512	103.594	126.376	135.452	132.355
zf-C2H2	RSV1T001795	comp417270_c4_seq1_G	112.683	174.053	319.968	285.179	208.396	256.965	211.536	281.617
zf-C2H2	RSV1T008082	comp417373_c5_seq1_G	188.975	219.647	366.505	512.945	487.004	452.435	200.556	425.348
zf-C2H2	RSV1T002304	comp417420_c2_seq1_G	228.664	283.379	382.711	439.059	253.111	3.8498	244.578	351.373
zf-C2H2	RSV1T005806	comp417428_c2_seq1_G	558.188	530.474	120.398	261.065	703.084	5.311	103.805	590.115
zf-C2H2	RSV1T024794	comp417623_c1_seq1_G	610.442	132.257	203.733	153.936	470.179	184.505	1.9763	255.536
zf-C2H2	RSV1T011254	comp417657_c0_seq1_G	315.584	513.879	609.411	969.592	775.889	496.999	797.014	953.164
zf-C2H2	RSV1T013255	comp417703_c5_seq1_G	757.652	158.902	201.061	227.262	281.838	143.388	201.798	213.979
zf-C2H2	RSV1T060098	comp417703_c9_seq1_G	638.605	139.883	810.873	10.4093	813.666	174.158	8.7665	10.2526
zf-C2H2	RSV1T006428	comp417748_c0_seq1_G	168.693	177.029	348.468	166.429	218.893	207.488	191.383	216.899
zf-C2H2	RSV1T002288	comp417799_c0_seq1_G	902.037	958.239	934.116	8.099	103.986	927.948	119.799	960.263
zf-C2H2	RSV1T001151	comp417851_c0_seq1_G	520.136	842.728	75.518	845.935	623.864	956.992	873.538	954.122
zf-C2H2	RSV1T006223	comp417911_c0_seq1_G	111.101	141.005	233.811	169.902	138.445	200.336	135.143	162.224
zf-C2H2	RSV1T080776	comp418046_c4_seq1_G	879.348	717.008	559.068	364.828	530.999	0	244.538	394.767
zf-C2H2	RSV1T002219	comp418175_c0_seq1_G	113.214	195.631	231.578	272.094	181.268	190.349	2.646	228.826
zf-C2H2	RSV1T008231	comp418197_c0_seq1_G	459.251	510.213	101.708	877.915	478.156	610.779	771.638	874.745
zf-C2H2	RSV1T003832	comp418378_c1_seq1_G	224.397	341.451	108.544	735.989	721.959	327.814	238.739	104.746
zf-C2H2	RSV1T009902	comp418413_c6_seq1_G	118.155	124.082	895.139	200.444	546.256	548.085	672.651	998.611
zf-C2H2	RSV1T000242	comp418431_c4_seq1_G	944.248	10.0292	975.599	12.654	748.279	7.5608	749.447	11.2432
zf-C2H2	RSV1T000084	comp418463_c0_seq1_G	1.7352	193.087	249.168	198.979	207.525	201.848	162.435	230.574
zf-C2H2	RSV1T016183	comp418469_c0_seq1_G	251.453	300.361	298.114	315.412	254.244	261.335	290.713	3.9852
zf-C2H2	RSV1T006720	comp418469_c1_seq1_G	857.877	131.172	326.421	256.875	214.267	128.605	108.984	2.0494
zf-C2H2	RSV1T005135	comp418478_c5_seq1_G	543.153	10.4067	648.598	7.8764	10.8126	844.369	802.817	855.175
zf-C2H2	RSV1T012007	comp418483_c1_seq1_G	194.994	290.739	3.3848	272.497	327.868	338.311	236.282	280.406
zf-C2H2	RSV1T007878	comp418650_c0_seq1_G	353.677	330.923	815.695	541.447	421.605	424.491	296.362	536.908
zf-C2H2	RSV1T004569	comp418732_c1_seq1_G	227.172	2.7657	250.508	321.901	256.466	239.386	331.277	2.8027
zf-C2H2	RSV1T016247	comp418806_c4_seq1_G	588.044	471.277	163.287	219.264	118.246	144.919	693.316	2.2901
zf-C2H2	RSV1T003509	comp419009_c0_seq1_G	224.659	227.071	259.379	225.311	189.008	218.434	184.088	228.244
zf-C2H2	RSV1T000967	comp419089_c0_seq1_G	13.496	313.538	101.569	834.271	452.557	558.403	135.869	621.229
zf-C2H2	RSV1T024444	comp419107_c4_seq1_G	83.718	607.479	148.671	490.439	368.617	736.744	106.216	1.6837
zf-C2H2	RSV1T000070	comp419125_c0_seq1_G	172.884	172.284	210.267	186.696	224.974	193.262	176.166	215.664
zf-C2H2	RSV1T017213	comp419378_c0_seq1_G	111.077	15.125	396.964	1.0416	344.913	376.919	546.315	772.991
zf-C2H2	RSV1T007376	comp419492_c0_seq1_G	218.188	337.564	335.386	285.659	331.116	328.415	334.183	313.417
zf-C2H2	RSV1T003157	comp419718_c3_seq1_G	160.891	306.968	330.872	395.385	13.495	157.735	195.702	59.269
zf-C2H2	RSV1T004295	comp419726_c0_seq1_G	605.469	811.018	106.059	981.605	803.277	827.408	951.992	743.178
zf-C2H2	RSV1T002136	comp419739_c0_seq1_G	364.908	317.591	930.341	544.708	453.193	49.669	311.597	648.614
zf-C2H2	RSV1T001004	comp419764_c0_seq1_G	108.507	149.807	198.467	155.027	143.343	139.969	1.2213	164.419
zf-C2H2	RSV1T009052	comp419814_c0_seq1_G	157.557	1.3985	808.046	137.402	102.216	130.548	123.706	675.824
zf-C2H2	RSV1T003693	comp419824_c0_seq1_G	284.468	363.562	411.183	356.421	370.424	464.054	284.409	301.319
zf-C2H2	RSV1T000088	comp419872_c1_seq1_G	120.188	153.651	2.4041	211.861	121.047	951.655	136.271	178.257
zf-C2H2	RSV1T000204	comp419960_c1_seq1_G	918.178	78.232	113.949	128.187	114.123	776.092	850.833	1.1894
zf-C2H2	RSV1T005892	comp420230_c0_seq1_G	124.891	127.114	196.419	116.254	175.748	238.838	141.007	167.233
zf-C2H2	RSV1T002399	comp420266_c0_seq1_G	721.045	232.875	897.401	374.715	282.345	377.209	263.236	495.201
zf-C2H2	RSV1T007896	comp420294_c0_seq1_G	249.889	163.211	1.7817	156.699	151.469	172.229	237.517	175.793
zf-C2H2	RSV1T018241	comp420369_c1_seq1_G	227.027	208.665	603.064	307.621	296.551	233.981	276.754	586.644
zf-C2H2	RSV1T000498	comp420457_c1_seq1_G	155.101	272.232	287.933	3.3909	191.141	198.986	170.668	380.812
zf-C2H2	RSV1T009998	comp420579_c1_seq1_G	10.867	843.146	874.649	942.246	134.888	11.3205	12.8017	806.205
zf-C2H2	RSV1T003628	comp420632_c1_seq1_G	198.499	313.554	428.541	434.605	266.875	277.099	343.378	428.276
zf-C2H2	RSV1T003598	comp420874_c1_seq1_G	356.653	230.941	425.154	315.657	281.994	317.653	405.313	296.422
zf-C2H2	RSV1T040511	comp420937_c3_seq1_G	301.133	562.121	378.478	129.402	462.534	279.077	537.354	366.339
zf-C2H2	RSV1T001090	comp421010_c0_seq1_G	104.005	686.344	154.347	103.518	108.289	131.603	122.435	802.359
zf-C2H2	RSV1T006700	comp421086_c0_seq1_G	340.631	220.382	288.237	167.215	212.432	292.964	286.945	193.806
zf-C2H2	RSV1T001033	comp421108_c4_seq1_G	220.324	247.004	306.477	275.752	300.425	311.151	295.184	225.892
zf-C2H2	RSV1T002592	comp421119_c1_seq1_G	922.083	156.826	164.819	141.116	132.793	1.7342	134.282	113.874
zf-C2H2	RSV1T018668	comp421161_c3_seq1_G	147.982	254.435	2.4946	230.724	1.9758	171.729	90.837	268.255
zf-C2H2	RSV1T039692	comp421190_c3_seq1_G	151.388	412.021	143.607	390.391	227.537	357.983	2.9333	253.234
zf-C2H2	RSV1T011410	comp421282_c3_seq1_G	11.2692	13.076	197.742	157.031	142.192	157.757	137.018	136.143
zf-C2H2	RSV1T008558	comp421568_c1_seq1_G	561.061	793.981	729.513	7.1087	634.771	697.764	749.823	662.962
zf-C2H2	RSV1T033380	comp421568_c2_seq1_G	537.606	494.402	839.576	718.239	552.846	427.575	553.381	588.123
zf-C2H2	RSV1T044396	comp421595_c5_seq1_G	1.7302	285.473	584.252	276.492	231.444	332.648	260.026	2.8994
zf-C2H2	RSV1T005939	comp421622_c4_seq1_G	153.811	283.507	220.034	205.287	169.323	180.977	131.752	240.014
zf-C2H2	RSV1T004710	comp421676_c0_seq1_G	372.973	321.499	367.649	232.821	226.922	268.325	32.316	497.032
zf-C2H2	RSV1T009391	comp421685_c1_seq1_G	147.047	119.151	161.363	164.065	136.066	184.239	189.346	150.525
zf-C2H2	RSV1T028949	comp421694_c2_seq1_G	0	0	553.295	390.889	179.876	43.494	324.895	212.762
zf-C2H2	RSV1T038352	comp421694_c4_seq1_G	0	171.947	0	782.174	0	0	131.318	340.652
zf-C2H2	RSV1T004217	comp421698_c1_seq1_G	156.393	142.765	928.287	464.877	214.147	208.551	207.941	61.633
zf-C2H2	RSV1T000189	comp421712_c0_seq1_G	102.546	109.424	120.849	145.123	80.085	96.398	118.545	144.468
zf-C2H2	RSV1T001473	comp421767_c1_seq1_G	308.028	398.766	130.668	957.018	85.151	617.347	510.549	980.986
zf-C2H2	RSV1T001303	comp421811_c1_seq1_G	741.464	920.425	169.151	146.284	116.215	1.1997	136.958	124.797
zf-C2H2	RSV1T025849	comp421813_c0_seq1_G	847.815	110.282	189.658	184.567	160.523	167.614	102.002	1.4287
zf-C2H2	RSV1T036689	comp421833_c1_seq1_G	474.163	174.255	215.496	130.163	125.478	155.403	605.806	141.716
zf-C2H2	RSV1T075255	comp421833_c3_seq1_G	154.186	309.269	312.963	576.263	80.529	106.126	103.832	0
zf-C2H2	RSV1T009062	comp421848_c1_seq1_G	7.2881	826.923	829.025	6.5959	907.615	963.269	10.4877	749.528
zf-C2H2	RSV1T001187	comp422074_c1_seq1_G	66.945	420.639	172.256	876.157	893.218	949.477	433.181	626.287
zf-C2H2	RSV1T000469	comp422172_c2_seq1_G	266.691	706.608	926.263	107.764	917.422	597.627	736.954	588.548
zf-C2H2	RSV1T025831	comp422174_c0_seq1_G	0	880.876	138.558	163.809	500.855	72.763	203.689	445.786
zf-C2H2	RSV1T050036	comp422174_c2_seq1_G	0	0	183.731	259.225	0	0	664.437	112.936
zf-C2H2	RSV1T002332	comp422174_c3_seq1_G	520.368	433.397	639.158	821.934	415.533	432.045	336.812	706.969
zf-C2H2	RSV1T002695	comp422218_c1_seq1_G	548.322	773.309	206.662	135.456	867.133	897.988	904.246	160.339
zf-C2H2	RSV1T008607	comp422246_c2_seq1_G	731.555	810.924	780.936	893.992	478.515	721.043	109.077	109.346
zf-C2H2	RSV1T025035	comp424653_c0_seq1_G	220.599	343.954	188.282	218.648	23.666	197.619	280.762	237.582
zf-C2H2	RSV1T083223	comp457636_c0_seq1_G	761.585	65.778	182.283	262.419	308.347	0	18.22	10.6208
zf-C2H2	RSV1T060263	comp6178823_c0_seq1_G	2.2747	0	0	0	264.625	0	0	0
zf-C2HC	RSV1T015426	comp244093_c0_seq1_G	207.676	127.889	137.352	981.825	145.474	159.12	244.519	104.901
zf-C2HC	RSV1T017824	comp383538_c3_seq1_G	387.021	105.358	193.549	444.964	240.221	0	36.687	322.879
zf-C2HC	RSV1T023419	comp390496_c0_seq1_G	112.236	0	798.055	0	168.843	0	0	0
zf-C2HC	RSV1T007379	comp402636_c0_seq1_G	250.489	734.153	154.267	439.665	34.943	285.701	189.959	264.442
zf-C2HC	RSV1T006504	comp405761_c0_seq1_G	354.674	322.755	4.3398	397.167	514.426	468.791	595.802	4.3923
zf-C2HC	RSV1T000558	comp409015_c0_seq1_G	236.283	295.658	328.225	271.628	351.596	2.4458	257.411	326.756
zf-C2HC	RSV1T021943	comp413941_c0_seq1_G	102.047	554.013	123.524	582.394	512.566	114.729	427.914	316.966
zf-C2HC	RSV1T000563	comp413941_c1_seq1_G	689.544	682.975	883.577	673.478	866.154	45.378	646.827	950.124
zf-C2HC	RSV1T001493	comp417143_c4_seq1_G	36.125	166.825	1.1896	275.179	795.302	111.309	110.891	492.442
zf-C2HC	RSV1T004461	comp417875_c0_seq1_G	362.953	966.275	880.014	880.318	62.049	430.144	972.161	188.771
zf-CCCH	RSV1T051025	comp1127149_c0_seq1_G	235.579	122.651	0	0	154.528	318.948	0	0
zf-CCCH	RSV1T055189	comp366267_c0_seq1_G	201.992	928.037	0	0	827.748	235.446	0	0
zf-CCCH	RSV1T030472	comp370905_c0_seq1_G	0	401.101	120.078	21.164	0	0	880.738	103.679
zf-CCCH	RSV1T008755	comp398775_c0_seq1_G	507.326	466.743	45.513	522.178	396.823	469.554	415.474	420.192
zf-CCCH	RSV1T006983	comp398925_c0_seq1_G	728.366	818.104	989.798	7.0231	899.522	970.794	890.795	865.225
zf-CCCH	RSV1T009768	comp412004_c0_seq1_G	241.178	313.752	337.983	309.686	321.279	372.253	334.871	299.199
zf-CCCH	RSV1T015205	comp413688_c1_seq1_G	192.907	460.202	483.229	123.693	399.979	473.765	543.175	314.137
zf-GATA	RSV1T013453	comp405212_c0_seq1_G	221.605	219.015	413.201	374.282	3.6273	364.496	687.963	254.358
zf-GATA	RSV1T001575	comp409722_c2_seq1_G	187.926	674.046	273.892	616.655	109.175	1.5587	104.789	223.706
zf-GATA	RSV1T002970	comp409925_c0_seq1_G	100.997	138.353	51.698	765.008	158.145	115.532	346.402	48.369
zf-GATA	RSV1T004018	comp411005_c7_seq1_G	609.794	782.633	874.766	850.665	677.829	590.623	682.623	723.177
zf-GATA	RSV1T003606	comp411584_c4_seq1_G	3.0494	657.241	666.212	670.083	448.813	490.379	567.499	710.398
zf-GATA	RSV1T008121	comp412777_c1_seq1_G	108.114	239.908	198.913	2.5741	189.593	216.235	175.124	200.111
zf-GATA	RSV1T003167	comp412873_c0_seq1_G	11.1982	621.447	137.249	395.409	11.8267	149.614	752.474	180.595
zf-GATA	RSV1T007698	comp414317_c2_seq1_G	308.387	702.914	348.151	353.639	584.978	429.117	483.237	381.012
zf-GATA	RSV1T000408	comp415658_c1_seq1_G	229.701	357.916	438.798	451.874	281.813	237.512	226.498	4.7127
zf-GATA	RSV1T000623	comp420584_c3_seq1_G	160.074	164.325	241.282	145.872	206.832	235.255	157.692	135.624
zf-GATA	RSV1T005069	comp421323_c5_seq1_G	510.314	6.4132	565.037	527.791	524.257	480.841	547.121	658.802
zf-GATA	RSV1T002238	comp421340_c0_seq1_G	401.126	261.046	809.313	141.083	6.0393	5.9716	307.256	604.226
zf-GATA	RSV1T000321	comp421855_c0_seq1_G	318.758	437.253	868.634	816.627	652.653	433.721	299.712	790.417
zf-LITAF-like	RSV1T003093	comp419840_c0_seq1_G	182.394	335.732	112.413	145.788	428.373	482.449	41.253	117.589
zf-LITAF-like	RSV1T021143	comp421122_c1_seq1_G	180.927	722.691	358.148	104.462	178.469	245.572	12.6913	2.341
zf-MIZ	RSV1T010313	comp399196_c2_seq1_G	38.321	215.586	792.615	770.439	439.563	179.609	525.573	49.046
zf-MIZ	RSV1T003244	comp411335_c3_seq1_G	452.242	854.339	12.1246	12.4059	5.8427	561.111	373.659	10.8079
zf-MIZ	RSV1T000456	comp412331_c5_seq1_G	901.746	821.676	877.876	823.396	841.666	818.254	957.352	898.218
zf-MIZ	RSV1T003751	comp415646_c6_seq1_G	452.016	454.133	582.111	625.806	462.012	497.041	553.198	615.681
zf-MIZ	RSV1T007693	comp416723_c1_seq1_G	346.781	204.507	440.267	317.897	290.926	445.666	377.848	353.733
zf-MIZ	RSV1T002331	comp420491_c0_seq1_G	165.048	749.871	12.4715	688.531	671.878	11.3588	12.774	585.629
zf-NF-X1	RSV1T002201	comp419799_c0_seq1_G	837.906	1.196	174.541	101.754	102.349	111.885	132.785	113.562
zf-NF-X1	RSV1T004421	comp422366_c8_seq1_G	722.826	485.677	1.4637	772.462	502.674	397.735	227.779	425.073
